# Supplementary material for: ATP-citrate lyase B (ACLB) negatively affects cell death and resistance to Verticillium wilt
Source: BMC Plant Biol. 2022 Sep 16;22:443. doi: 10.1186/s12870-022-03834-z (PMC9479425; doi:10.1186/s12870-022-03834-z)
Supplement: Supplementary file 10 — Additional file 10: Data S1. Amino acid sequences of ACL proteins in 22 plant species. [file 12870_2022_3834_MOESM10_ESM.txt]

>GausACLA-1
MITASVEFQIVTESTDFNELVEKEPWLLSQKLVVKPDMLFGKRGKSGLVGLNLDFAQVTAFVKERLGKEVEMSGCKGPVTTFIVEPFIPHNEEYYLNIVSERLGCSISFSECGGIEIEENWDKVKTIFIPTDSSFTSETIAPLVATLPLEVKGEIEQFIKVIFTLFQDLDFTFLEMNPFTLVDGKPYPLDMRGELDDTASFKNFKKWGNIEFPMPFGRVMSATESYIHGLDGKTSASLKFTVLNPKGRIWTMVAGGGASVIYADTVGDLGFASELGNYAEYSGAPNEDEVLQYARVVIDCATAEPDGRERALVIGGGIANFTDVGATFNGIIRALKEKESKLKAANMHIYVRRGGPNYKKGLAKMRALGEEIGIPIEVYGPEATMTGICQEAIQYITAAA
>GausACLA-2
MARKKIREYDSKRLLKEHFKRLSGRDLPIKSAQITESTDFNQLVEKEPWLSSQKLVVKPDMLFGKRGKSGLVGLNLDFAQVIAFVKERLGKEVEMGGCKGPVTTFIVEPFIPHNEEFYLNIVSERLGCSISFSECGGIEIEENWDKVKTISVPTGSPLTSETCAPLVATLPLEIKGEIEEFIKVIFNLFQDLDFTFLEMNPFTLVDGKPYPLDMRGELDDTAAFKNFKKWGNVEFPLPFGRIMSATESYIHGLDEKTSASLKFTVLNPKGRIWTMVAGGGASVIYADTVGDLGFASELGNYAEYSGAPNEEEVLQYARVVIDCATADPDGRKRALVIGGGIANFTDVGATFNGIIRALKEKESKLKAARMMIYVRRGGPNYQRGLAKMRALGEEIGIPIEVYGPEATMTGICQQAIQYISAAA
>GausACLA-3
MARKKIREYDSKRLLKQHLKRLANIDLQICSAQVTQSTDFTELTNEQPWLSSTRLVVKPDMLFGKRGKSGLVALNLDLAQVAEFVKARLGTEVEMGGCKAPITTFIVEPFVPHEQEYYLSIVSERLGSTISFSECGGIDIEENWDKVKTIFLPTEKPMTLETCAPLIATLPLEVRGKIGDFIMGVFSVFQDLDFSFLEMNPFTLVNGEPYPLDMRGELDDTAAFKNFNKWGNIEFPLPFGRVLSSTESFIHSLDEKTSASLKFTVLNPKGRIWTMVAGGGASVIYADTVSGLLKDLCFLFYVPLTLSLFFSGDLGYASELGNYAEYSGAPNEEEVLQYARVVIDCATANPDGRKRALLIGGGIANFTDVAATFKGIIRALREKEAKLKAARMHIYVRRGGPNYQTGLAGMRALGEELGVPLEVYGPEATMTGICKQAIDCIISEA
>GaACLA-1
MARKKIREYDSKRLLKEHFKRLSGRDLPIKSAQITESTDFNQLVEKEPWLSSQKLVVKPDMLFGKRGKSGLVGLNLDFAQVIAFVKERLGKEVEMSGCKGPVTTFIVEPFIPHNEEFYLNVVSERLGCSISFSECGGIEIEENWDKVKTISVPTGSLLTSETCAPLVATLPLEIKGEIEEFIKVIFNLFQDLDFTFLEMNPFTLVDGKPYPLDMRGELDDTAAFKNFKKWGNVEFPLPFGRTMSATESYIHGLDEKTSASLKFTVLNPKGRIWTMVAGGGASVIYADTVGDLGFASELGNYAEYSGAPNEEEVLQYARVVIDCATADPDGRKRALVIGGGIANFTDVGATFNGIIRALKEKESKLKAARMMIYVRRGGPNYQRGLAKMRALGEEIGIPIEVYGPEATMTGICQQAIQYISAAA
>GaACLA-2
MARKKIREYDSKRLLKQHLKRVANIDLQICSAQVTQSTDFTELTNEQPWLSSTRLVVKPDMLFGKRGKSGLVALNLDLAEVAEFVKARLGTEVEMGGCKAPITTFIVEPFVPHEQEYYLSIVSERLGFTISFSECGGIDIEENWDKVKTIFLPTEKPMTLETCAPLIATLPLEVRGKIGDFIMGVFSVFQDLDFSFLEMNPFTLVNGEPYPLDMRGELDDTAAFKNFNKWGNIEFPLPFGRVLSSTESFIYSLDGKTSASLKFTVLNPKGRIWTMVAGGGASVIYADTVGDLGYASELGNYAEYSGAPNEEEVLQYARVVIDCATANPDGRKRALLIGGGIANFTDVAATFNGIIRALREKEAKLKAARMHIFARRGGPNYQIGLARMRALGEELGVPLEVYGPEATMTGICKQAIDCILSEA
>GaACLA-3
MARKKIREYDSKRLLKQHFKRFSAYDLPIKSAQVTESTDFNELVEKEPWLLSQKLVVKPDMLFGKRGKSGLVGLNLDFAQVTAFVKERLGKEVEMSGCKGPVTTFIVEPFIPHNEEYYLNIVSERLGCSISFSECGGIEIEENWDKVKTIFIPTDSSFASETIAPLVATLPLEVKGEIEQFIKVIFTLFQDLDFTFLEMNPFTLVEGKPYPLDMRGELDDTASFKNFKKWGNIEFPLPFGRVMSATESYIHGLDERTSASLKFTVLNPKGRIWTMVAGGGASVIYADTVGDLGFASELGNYAEYSGAPNEEEVLQYARVVIDCATAEPDGRERALVIGGGIANFTDVGATFNGIIRALKEKESKLKAANMHIYVRRGGPNYQKGLAKMRALGEEIGIPIEVYGPEATMTGICQEAIQYITAAA
>GrACLA-1
MARKKIREYDSKRLLKQHFKRFSAYDLPIKSAQVTESTDFNELVEKEPWLLSQKLVVKPDMLFGKRGKSGLVGLNLDFAQVTAFVKERLGKEVEMSGCRGPVTTFIVEPFIPHNEEYYLNIVSERLGCSISFSECGGIEIEENWDKVKTIFIPTDSSFTSETMAPLVATLPLEVKGEIEQFIKVIFTLFQDLDFTFLEMNPFTLVNGKPYPLDMRGELDDTASFKNFKKWGNIEFPMPFGRVMSATESYIHGLDEKTSASLKFTVLNPKGRIWTMVAGGGASVIYADTVGDLGFASELGNYAEYSGAPNEGEVLQYARVVIDCATAEPDGRERALVIGGGIANFTDVGATFNGIIRALKEKESKLKAANMHIYVRRGGPNYQKGLAKMRALGEEIGIPIEVYGPEATMTGICQEAIQYITAAA
>GrACLA-2
MARKKIREYDSKRLLKQHLKRLANIDLQICSAQVTQSTDFTELTNEQPWLSSTRLVVKPDMLFGKRGKSGLVALNLDLAQVAEFVKARLGTEVEMGGCKAPITTFIVEPFVPHEQEYYLSIVSERLGSTISFSECGGIDIEENWDKVKTIFLPTEKPMTLDTCAPLIATLPLEVRGKIGDFIMGVFSVFQDLDFSFLEMNPFTLVNGEPYPLDMRGELDDTAAFKNFNKWGNIEFPLPFGRVLSSTESFIHSLDEKTSASLKFTVLNPKGRIWTMVAGGGASVIYADTVGDLGYASELGNYAEYSGAPNEEEVLQYARVVIDCATANPDGRKRALLIGGGIANFTDVAATFNGIIRALREKEAKLKAARMHIYVRRGGPNYQTGLARMRALGEELGVPLEVYGPEATMTGICKQAIDCIMSEA
>GrACLA-3
MARKKIREYDSKRLLKEHFKRLSGRDLPIKSAQITESTDFDQLVEKEPWLSSQKLVVKPDMLFGKRGKSGLVGLNLDFAQVIAFVKERLGKEVEMSGCKGPVTTFIVEPFIPHNEEFYLNIVSERLGCSISFSECGGIEIEENWDKVKTIFVPTGLLLTSETCAPLVATLPLEIKGEIEEFIKVIFNLFQDLDFTFLEMNPFTLVDGKPYPLDMRGELDDTAAFKNFKKWGNIEFPMPFGRVMSATESYIHGLDEKTSASLKFTVLNPKGRIWTMVAGGGASVIYADTVGDLGFASELGNYAEYSGAPNEEEVLQYARVVIDCATADPDGRKRALVIGGGIANFTDVGATFNGIIRALKEKVSFTIVVFSLFCFSRCPPLLTNNNRTSKFIQESKLKAARMMLYVRRGGPNYQRGLAKMRALGEEIGIPIEVYGPEATMTGICQQAIQYISAAA
>GbACLA-1A
MARKKIREYDSKRLLKEHFKRLSGRDLPIKSAQITESTDFNQLVEKEPWLSSQKLVVKPDMLFGKRGKSGLVGLNLDFAQVIAFVKERLGKEVEMSGCKGPVTTFIVEPFIPHNEEFYLNVVSERLGCSISFSECGGIEIEENWDKVKTISVPTGSLLTSETCAPLVATLPLEIKGEIEEFIKVIFNLFQDLDFTFLEMNPFTLVDGKPYPLDMRGELDDTAAFKNFKKWGNVEFPLPFGRTMSATESYIHGLDEKTSASLKFTVLNPKGRIWTMVAGGGASVIYADTVGDLGFASELGNYAEYSGAPNEEEVLQYARVVIDCATADPDGRKRALVIGGGIANFTDVGATFNGIIRALKEKESKLKAARMMIYVRRGGPNYQRGLAKMRALGEEIGIPIEVYGPEATMTGICQQAIQYISAAA
>GbACLA-2A
MARKKIREYDSKRLLKQHLKRVANIDLQICSAQVTQSTDFTELTNEQPWLSSTRLVVKPDMLFGKRGKSGLVALYLDLAEVAEFVKARLGTEVEMGGCKAPITTFIVEPFVPHEQEYYLSIVSERLGFTISFSECGGIDIEENWDKVKTIFLPTKKPMTLETCAPLIATLPLEVRGKIGDFIMGVFSIFQDLDFSFLEMNPFTLVNGEPYPLDMRGELDDTAAFKNFNKWGNIEFPLPFGRVLSSTESFIYSLDGKTSASLKFTVLNPKGRIWTMVAGGGASVIYADTVGDLGYASELGNYAEYSGAPNEEEVLQYARVVIDCATANPDGRKRALLIGGGIANFTDVAATFNGIIRALREKEAKLKAARMHIFARRGGPNYQIGLARMRALGEELGVPLEVYGPEATMTGICKQAIDCILSEA
>GbACLA-3A
MARKKIREYDSKRLLKQHFKRFSAYDLPIKSAQVTESTDFNELVEKGPWLLSQKLVVKPDMLFGKRGKSGLVGLNLDFAQVTAFVKERLGKEVEMSGCKGPVTTFIVEPFIPHNEEYYLNIVSERLGCSISFSECGGIEIEENWDKVKTIFIPTDSSFASETIAPLVATLPLEVKGEIEQFIKVIFTLFQDLDFTFLEMNPFTLVEGKPYPLDMRGELDDTASFKNFKKWGNIEFPLPFGRVMSATESYIHGLDERTSASLKFTVLNPKGRIWTMVAGGGASVIYADTVGDLGFASELGNYAEYSGAPNEEEVLQYARVVIDCATAEPDGRERALVIGGGIANFTDVGATFNGIIRALKEKESKLKAANMHIYVRRGGPNYQKGLAKMRALGEEIGIPIEVYGPEATMTGICQEAIQYITAAA
>GbACLA-1D
MARKKIREYDSKRLLKEHFKRLSGRDLPIKSAQITESTDFNQLVEKEPWLSSQKLVVKPDMLFGKRGKSGLVGLNLDFAQVIAFVKERLGKEVEMSGCKGPVTTFIVEPFIPHNEEFYLNIVSERLGCSISFSECGGIEIEENWDKVKTIFVPTGLLLTSETCAPLVATLPLEIKGEIEEFIKVIFNLFQDLDFTFLEMNPFTLVDGKPYPLDMRGELDDTAAFKNFKKWGNIEFPMPFGRVMSATESYIHGLDEKTSASLKFTVLNPKGRIWTMVAGGGASVIYADTVGDLGFASELGNYAEYSGAPNEEEVLQYARVVIDCATADPDGRKRALVIGGGIANFTDVGATFNGIIRALKEKESKLKAARMMLYVRRGGPNYQRGLAKMRSLGEEIGIPIEVYGPEATMTGICQQAIQYISAAA
>GbACLA-2D
MARKKIREYDSKRLLKQHLKRLANIDLQICSAQVTQSTDFTELTNEQPWLSSTRLVVKPDMLFGKRGKSGLVALNLDLAQVAEFVKARLGTEVEMGGCKAPITTFIVEPFVPHEQEYYLSIVSERLGSTISFSECGGIDIEENWDKVKTIFLPTEKPMTLDTCAPLIATLPLEVRGKIGDFIMGVFSVFQDLDFSFLEMNPFTLVNGEPYPLDMRGELDDTAAFKNFNKWGNIEFPLPFGRVLSSTESFIHSLDEKTSASLKFTVLNPKGRIWTMVAGGGASVIYADTVGDLGYASELGNYAEYSGAPNEEEVLQYARVVIDCATANPDGRKRALLIGGGIANFTDVAATFNGIIRALREKEAKLKAARMHIYVRRGGPNYQTGLARMRALGEELGVPLEVYGPEATMTGICKQAIDCIMSEA
>GbACLA-3D
MARKKIREYDSKRLLKQHFKRFSAYDLPIKSAQVTESTDFNELVEKEPWLLSQKLVVKPDMLFGKRGKSGLVGLNLDFAQVTAFVKERLGKEVEMSGCRGPVTTFIVEPFIPHNEEYYLNIVSERLGCSISFSECGGIEIEENWDKVKTIFIPTESSFTSETMAPLVATLPLEVKGEIEQFIKVIFTLFQDLDFTFLEMNPFTLVNGKPYPLDMRGELDDTASFKNFKKWGNIEFPMPFGRVMSATESYIHGLDEKTSASLKFTVLNPKGRIWTMVAGGGASVIYADTVGDLGFASELGNYAEYSGAPNEGEVLQYARVVIDCATAEPDGRERALVIGGGIANFTDVGATFNGIIRALKEKESKLKAANMHIYVRRGGPNYQKGLAKMRALGEEIGIPIEVYGPEATMTGICQEAIQYITAAA
>GhACLA-1A
MARKKIREYDSKRLLKEHFKRLSGRDLPIKSAQITESTDFNQLVEKEPWLSSQKLVVKPDMLFGKRGKSGLVGLNLDFAQVIAFVKERLGKEVEMSGCKGPVTTFIVEPFIPHNEEFYLNVVSERLGCSISFSECGGIEIEENWDKVKTISVPTGSLLTSETCAPLVATLPLEIKGEIEEFIKVIFNLFQDLDFTFLEMNPFTLVDGKPYPLDMRGELDDTAAFKNFKKWGNVEFPLPFGRTMSATESYIHGLDEKTSASLKFTVLNPKGRIWTMVAGGGASVIYADTVGDLGFASELGNYAEYSGAPNEEEVLQYARVVIDCATADPDGRKRALVIGGGIANFTDVGATFNGIIRALKEKESKLKAARMMIYVRRGGPNYQRGLAKMRALGEEIGIPIEVYGPEATMTGICQQAIQYISAAA
>GhACLA-2A
MARKKIREYDSKRLLKQHLKRVANIDLQICSAQVTQSTDFTELTNEQPWLSSTRLVVKPDMLFGKRGKSGLVALNLDLAEVAEFVKARLGTEVEMGGCKAPITTFIVEPFVPHEQEYYLSIVSERLGFTISFSECGGIDIEENWDKVKTIFLPTEKPMTLETCAPLIATLPLEVRGKIGDFIMGVFSVFQDLDFSFLEMNPFTLVNGEPYPLDMRGELDDTAAFKNFNKWGNIEFPLPFGRVLSSTESFIYSLDGKTSASLKFTVLNPKGRIWTMVAGGGASVIYADTVGDLGYASELGNYAEYSGAPNEEEVLQYARVVIDCATANPDGRKRALLIGGGIANFTDVAATFNGIIRALREKEAKLKAARMHIFARRGGPNYQIGLARMRALGEELGVPLEVYGPEATMTGICKQAIDCILSEA
>GhACLA-3A
MARKKIREYDSKRLLKQHFKRFSAYDLPIKSAQVTESTDFNELVEKEPWLLSQKLVVKPDMLFGKRGKSGLVGLNLDFAQVTAFVKERLGKEVEMSGCKGPVTTFIVEPFIPHNEEYYLNIVSERLGCSISFSECGGIEIEENWDKVKTIFIPTDSSFASETIAPLVATLPLEVKGEIEQFIKVIFTLFQDLDFTFLEMNPFTLVEGKPYPLDMRGELDDTASFKNFKKWGNIEFPLPFGRVMSATESYIHGLDERTSASLKFTVLNPKGRIWTMVAGGGASVIYADTVGDLGFASELGNYAEYSGAPNEEEVLQYARVVIDCATAEPDGRERALVIGGGIANFTDVGATFNGIIRALKEKESKLKAANMHIYVRRGGPNYQKGLAKMRALGEEIGIPIEVYGPEATMTGICQEAIQYITAAA
>GhACLA-1D
MARKKIREYDSKRLLKEHFKRLSGRDLPIKSAQITESTDFNQLVEKEPWLSSQKLVVKPDMLFGKRGKSGLVGLNLDFAQVIAFVKERLGKEVEMSGCKGPVTTFIVEPFIPHNEEFYLNIVSERLGCSISFSECGGIEIEENWDKVKTIFVPTGLLLTSETCAPLVATLPLEIKGEIEEFIKVIFNLFQDLDFTFLEMNPFTLVDGKPYPLDMRGELDDTAAFKNFKKWGNIEFPMPFGRVMSATESYIHGLDEKTSASLKFTVLNPKGRIWTMVAGGGASVIYADTVGDLGFASELGNYAEYSGAPNEEEVLQYARVVIDCATADPDGRKRALVIGGGIANFTDVGATFNGIIRALKEKESKLKAARMMLYVRRGGPNYQRGLAKMRALGEEIGIPIEVYGPEATMTGICQQAIQYISAAA
>GhACLA-2D
MARKKIREYDSKRLLKQHLKRLANIDLQICSAQVTQSTDFTELTNEQPWLSSTRLVVKPDMLFGKRGKSGLVALNLDLAQVAEFVKARLGTEVEMGGCKAPITTFIVEPFVPHEQEYYLSIVSERLGSTISFSECGGIDIEENWDKVKTIFLPTEKPMTLDTCAPLIATLPLEVRGKIGDFIMGVFSVFQDLDFSFLEMNPFTLVNGEPYPLDMRGELDDTAAFKNFNKWGNIEFPLPFGRVLSSTESFIHSLDEKTSASLKFTVLNPKGRIWTMVAGGGASVIYADTVGDLGYASELGNYAEYSGAPNEEEVLQYARVVIDCATANPDGRKRALLIGGGIANFTDVAATFNGIIRALREKEAKLKAARMHIYVRRGGPNYQTGLARMRALGEELGVPLEVYGPEATMTGICKQAIDCIMSEA
>GhACLA-3D
MARKKIREYDSKRLLKQHFKRFSAYDLPIKSAQVTESTDFNELVEKEPWLLSQKLVVKPDMLFGKRGKSGLVGLNLDFAQVTAFVKERLGKEVEMSGCRGPVTTFIVEPFIPHNEEYYLNIVSERLGCSISFSECGGIEIEENWDKVKTIFIPTESSFTSETMAPLVATLPLEVKGEIEQFIKVIFTLFQDLDFTFLEMNPFTLVNGKPYPLDMRGELDDTASFKNFKKWGNIEFPMPFGRVMSATESYIHGLDEKTSASLKFTVLNPKGRIWTMVAGGGASVIYADTVGDLGFASELGNYAEYSGAPNEGEVLQYARVVIDCATAEPDGRERALVIGGGIANFTDVGATFNGIIRALKEKESKLKAANMHIYVRRGGPNYQKGLAKMRALGEEIGIPIEVYGPEATMTGICQEAIQYITAAA
>AcoACLA-2
MARKKIREYDSKRLLKENFKRISGGSELPIKSAQVTESTDFNEVANKESWLSSGKLVVKPDMLFGKRGKSGLVALNLDLAEVATFVKERLGKEVEMGGCKGPITTFIVEPFIPHTEEFYLNIVSERIGCSLSFSECGGIDIEENWDKVKTVFIPTGSSLTSEICAPLFATLPLEINDTIKEFVKVVYAIFLDLDFTFLEMNPFTLVDGKPYPLDMRGELDDTAAFKNFKKWSGVEFPLPFGRVMSPTESFIHGLDEKTSASLKFTVLNPKGRIWTMVAGGGASVIYADTVGDLGYASELGNYAEYSGAPNEEEVLQYARVVLDCATADPDGRKRALVIGGGIANFTDVAATFSGIIRALREKLKAARMHIYVRRGGPNYQRGLAKMRDLGEEIGIPLEVYGPEATMTGICKQAIECITAAA*
>AthACLA-1
MARKKIREYDSKRLVKEHFKRLSGKELPIRSVQINETTDLNELVEKEPWLSSEKLVVKPDMLFGKRGKSGLVALKLDFADVATFVKERLGKEVEMSGCKGPITTFIVEPFVPHNEEYYLNVVSDRLGCSISFSECGGIEIEENWDKVKTIFLPTGASLTPEICAPLVATLPLEIKAEIEEFIKVIFTLFQDLDFTFLEMNPFTLVDGSPYPLDMRGELDDTAAFKNFKKWGDIEFPLPFGRVMSPTESFIHGLDEKTSASLKFTVLNPKGRIWTMVAGGGASVIYADTVGDLGYASELGNYAEYSGAPKEDEVLQYARVVIDCATANPDGKSRALVIGGGIANFTDVAATFNGIIRALKEKEAKLKAARMHIFVRRGGPNYQKGLAKMRALGDDIGVPIEVYGPEATMTGICKEAIQYITAAA*
>AthACLA-2
MARKKIREYDSKRLVKEHFKRLSGQELPIRSVQINQETDLNELVEREPWLSSEKLVVKPDMLFGKRGKSGLVALNLDFADVATFVKERLGKEVEMSGCKGPITTFIVEPFVPHNEEFYLNIVSDRLGCSISFSECGGIDIEENWDKVKTITIPTGASLTFEICAPLVATLPLEIKGELEDFIQVIFTLFEDLDFTFLEMNPFTLVDGKPYPLDMRGELDDTAAFKNFKKWGDIEFPMPFGRVMSSTESFIHGLDEKTSASLKFTVLNPKGRIWTMVAGGGASVIYADTVGDLGYASELGNYAEYSGAPKEDEVLQYARVVIDCATANPDGKSRALVIGGGIANFTDVAATFNGIIRALKEKEAKLKAARMHIFVRRGGPNYQKGLAKMRSLGDEIGVPIEVYGPEATMTGICKEAIQYITAAA*
>AthACLA-3
MARKKIREYDSKRLLKEHLKRLANIDLQIRSAQVTESTDFTELTNQESWLSSTKLVVKPDMLFGKRGKSGLVALKLDLAEVADFVKARLGTEVEMEGCKAPITTFIVEPFVPHDQEYYLSIVSDRLGCTISFSECGGIEIEENWDKVKTIFLPAEKSMTLEVCAPLIATLPLEVRAKIGNFIMGAFAVFQDLDFSFMEMNPFTLVDGEPFPLDMRGELDDTAAFKNFNKWGDIEFPLPFGRVLSSTENFIHGLDEKTSASLKFTVLNPKGRIWTMVAGGGASVIYADTVGDLGYASELGNYAEYSGAPNEEEVLQYARVVIDCATTDPDGRKRALLIGGGIANFTDVAATFNGIIRALREKETRLKASRMHIYVRRGGPNYQTGLARMRALGEELGVPLEVYGPEATMTGICKRAIDCIMLPDA*
>AtrACLA-1
MARKKIREYDSKRLLKEHLKRLSGIDLDIRSAQVTESTDFNELADKEPWLSSGKLVVKPDMLFGKRGKSGLVALNLDLAQVASFVKERLGKEVEMGGCNAPITTFIVEPFIPHDEEFYLSIVSERLGSTLSFSDCGGIEIEDNWDKVKTTTIPTEASFTSELCAPLVATLPLEIRGTIEDFIKAVYALFLDLDFTFLEMNPFTLVNGKPYPLDMRGELDDTAAFKNFKKWGKIEFPLPFGRVMSHTESFVHGLDEKTSASLKFTVLNPQGRIWTMVAGGGASVIYADTVGDLGYASELGNYAEYSGAPNEDEVLQYARVVLDCTKDV*
>AtrACLA-2
MARKKIREYDSKRLLKEHLKRISEIEIGIRSAQVTESTDFTEITDKEPWLSSTKLVVKPDMLFGKRGKSGLVALNLDLAQVAAFVKERLGKEVEMGGCKAPITTFIVEPFVPHTQEFYLSIVSERLGCTVSFSECGGIEIEENWDKVKTIFLPTEKSMTPEACAPLIATLPLEIRGTIGDFIKGVFAIFQDLDFTFLEMNPFTLVNGAPYPLDMRGELDDTAAFKNFKKWGNVEFPLPFGRVLSPTESFIHGLDEKTSASLKFTVLNPKGRIWTMVAGGGASVIYADTVGDLGYASELGNYAEYSGAPNEEEVLQYARVVIDCATSDPDGRKRALLIGGGIANFTDVAATFNGIIRALREKEAKLKASRMHVYVRRGGPNYQTGLARMRVLGEELGVPLEVYGPEATMTGICKQAIECIMSAA*
>BdiACLA-1
MARKKIREYDSKRLLKEHLKRLAGIDLQILSAQVTQSTDFTELVNQEPWLSSMKLVVKPDMLFGKRGKSGLVALNLDLAQVRQFVKERLGVEVEMGGCKAPITTFIVEPFVPHDQEYYLSVVSDRLGCTISFSECGGIDIEENWDKVKTIALTTEKPMTLDACAPLIATLPLEVRTKIGDFIRGVFSVFQDLDFSFLEMNPFTLVNGEPYPLDMRGELDDTAAFKNFKKWGNIEFPLPFGRVMSPSESYIHELDEKTSASLKFTVLNPKGRIWTMVAGGGASVIYADTVGDLGYASELGNYAEYSGAPNEEEVLQYARVVLDCATADPDGRKRALLIGGGIANFTDVASTFSGIIRALREKESKLKAARMNIYVRRGGPNYQTGLAKMRALGSELGLPIEVYGPEATMTGICKQAIDCVMSEA*
>BdiACLA-2
MARKKIREYDSKRLLREHLKRLAAIDLQILSAQVTQSTDFEELVNQYPWLSTMKLVVKPDMLFGKRGKSGLVALNLDIVQVKEFVKERLGVEVEMGGCKAPITTFIVEPFVPHDQEYYLSIVSERLGSTISFSECGGIEIEENWDKVKTVFLPTEKPMAPDAYAPLIAALPLEARGKISDFIQGVFAVFQDLDFSFIEMNPFTMVNGEPYPLDMRGELDDTASFKNFKKWGNVEFPLPFGRVLSSTESFIHDLDDKTSASLKFTVLNPKGRIWTMVAGGGASVIYADTVGDLGYASELGNYAEYSGAPNEEEVLQYARVVLDCATADPDGRKRALLIGGGIANFTDVAATFSGIIRALREKESKLKASRMHLYVRRGGPNYRTGLAKMRKLGAEIGVPIEVYGPEATMTGICKQAIECIMAAA*
>CreACLA-1
MKRLAGIDLPIQVVQFTANTNASDLLNANPWLASTKLVVKPDMLFGQRGKNDLVGLNMDFSQAIDFATARLNRTVTVNGCTGPITTFVIEPFVPHKDEYYLSITTNRNGWEVSFSEAGGIHIEENWDKLRTVVLDTLDANPSGGLPEGALAPLIAGLPLELRPTLERFIASAFAVFHDLDCSLMEMNPWTLDSAGQPFPLDMRVELDDTAKYRSGGKWNLDGQELEFPLPFGRLLTPAEAAVSALDEATGASLKFTVLNPHGHVWLMVAGGGASVIYTDTIGDLGYAEELGNYGEYSGAPNTAETYAYAKTVLDCATAHAGDGRPRALLIGGGIANFTDVAATFTGIIAALKEKAAALQAAKVRIFVRRGGPNYQKGLELMRALGPQLGVPVSVYGPESSMTGICAEACQYVSGAAA*
>MacACLA-1
MARKKIREYDSKRLLKQHLKRLAAIDLQLCSAQVTQSTDFTELVNQEPWLSSMKLVVKPDMLFGKRGKSGLVSLNLDLAEVAEFVKKRFGVEVEMGGCKAPITTFIVEPFVPHDQEYYLSIVSERLGCSISFSECGGIEIEDNWDKVKTIFLPTEKPMTSEACAPLIATLPLEVRGKIGDFIRGVFAVFQDLDFSFIEMNPFTFVNGEPYPLDMRGELDDTAAFKNFNKWGNIEFPLPFGRVLSPAESYIHELDEKTSASLKFTILNPKGRIWTMVAGGGASVIYADTVGDLGYALELGNYAEYSGAPNEEEVLQYARVVLDCATADPDGRKRALLIGGGIANFTDVATTFNGIIRALREKEAKLKAARVHIYVRRGGPNYQTGLAKMRSLGDEIGIPLEVYGPEATMTGICKQAIDCIMSAA*
>MacACLA-2
MARKKIREYDSKRLLKEHLKRLAGTDLQIRSAQVTESTDFNELVNKEPWISSTKLVVKPDMLFGKRGKSGLVALNLDLAQAAQFVKERLGTEVEMGGCKAPITTFIIEPFIPHDQEYYLSIVSERLGCTISFSECGGIEIEENWDKVKTVYLPTEKSMASEACAPLIVTLPLEVRGKIGDFIKGVLTVFQDLDFSFIEMNPFTLVNGEPYPLDMRGELDDTAAFKNFKKWGSIEFPLPFGRVLSSTEKFVHELDEKTSASLKFTVLNPKGRIWTMVAGGGASVIYADTVGDLGYASELGNYAEYSGAPNEEEVLKYARVVLDCATADPDGRKRALLIGGGIANFTDVAATFNGIIKALKEKESKLKAARMHIYVRRGGPNYQTGLAKMRKLGEELGIPLEVYGPEATMTGICKQAIDCVMSAA*
>MacACLA-3
MARKKIREYDSKRLLKEHLKRLAGIDLQIRSVQVTESTDFNELVNKEPWLSSMKLVVKPDMLFGKRGKSGLVALNLDLAQAAQFVKERLGVEVEMGGCKAPITTFIIEPFVPHDQEYYLSIVSERLGCTVSFSECGGIEIEENWDKVKTVYLPTEKPMTGEACAPLIATLPLEVRGKIGDFIKGVFTVFQDLDFSFIEMNPFTLVNGEPYPLDMRGELDDTAAFKNFKKWGGIDFPLPFGRVLSPTEKFVHELDEKTSASLKFTVLNPKGRIWTMVAGGGASVIYADTVGDLGYASELGNYAEYSGAPNEEEVLQYARVVLDCATADPDGRKRALLIGGGIANFTDVAATFNGIIRALKEKESKLKAARMHIYVRRGGPNYQTGLAKMRKVGEELGVPLEVYGPEATMTGICKEAIDCVMSAA*
>OsaACLA-1
MARKKIREYDSKRLLKEHLKRLAGIDLQILSAQVTQSTDFTELVNQQPWLSTMKLVVKPDMLFGKRGKSGLVALNLDIAQVKEFVKERLGVEVEMGGCKAPITTFIVEPFVPHDQEYYLSIVSERLGSTISFSECGGIEIEENWDKVKTIFLSTEKPMTPDACAPLIATLPLEARGKIGDFIKGVFAVFQDLDFSFLEMNPFTIVNGEPYPLDMRGELDDTAAFKTSRSKWGNIEFPLPFGRVLSSTEGFIHDLDEKTSASLKFTVLNPKGRIWTMVAGGELENYAEYSGAPNEEEVLQYARVVLDCATADPDGRKRALLIGGGIANFTDVGATFSGIIRALREKESKLKAARMHIYVRRGGPNYQTGLAKMRKLGAELGVPIEVYGPEATMTGICKQAIECVMAAA*
>OsaACLA-2
MARKKIREYDSKRLLREHLKRLAAIDLHILSAQVTESTDFTELVNQEPWLSSMKLVVKPDMLFGKRGKSGLVALNLDLAQVRQFVKERLGVEVEMGGCKAPITTFIVEPFVPHDQEYYLSIVSERLGSTISFSECGGIEIEENWDKVKTVFLPTEKAMTPDACAPLIATLPLEVRTKIGDFIRGVYSVFQDLDFSFLEMNPFTMVNGEPYPLDMRGELDDTAAFKNFKKWGNIQFPLPFGRVLSPSESFIHELDEKTSSSLKFTVLNPKGRIWTMVAGGGASVIYADTVGDLGYASELGNYAEYSGAPNEEEVLQYARVVLDCATADPDGRKRALLIGGGIANFTDVAATFSGIIRALREKESKLKAARMNIYVRRGGPNYQTGLAKMRTLGAELGVPIEVYGPEATMTGICKQAIDCIMAEA*
>OsaACLA-3
MARKKIREYDSKRLLKEHLKRLAGIDLQILSAQVTQSTDFTELVNQQPWLSTMKLVVKPDMLFGKRGKSGLVALNLDIAQVKEFVKERLGVEVEMGGCKAPITTFIVEPFVPHDQEYYLSIVSERLGSTISFSECGGIEIEENWDKVKTIFLPTEKPMTPDACAPLIATLPLEARGKIGDFIKGVFAVFQDLDFSFLEMNPFTIVNGEPYPLDMRGELDDTAAFKNFKKWGNIEFPLPFGRVLSSTEGFIHDLDEKTSASLKFTVLNPKGRIWTMVAGGGASVIYADTVGDLGYASELGNYAEYSGAPNEEEVLQYARVVLDCATADPDGRKRALLIGGGIANFTDVGATFSGIIRALREKESKLKAARMHIYVRRGGPNYQTGLAKMRKLGAELGVPIEVYGPEATMTGICKQAIECVMAAA*
>PhaACLA-1
MARKKIREYDSKRLLKENLKRLAGIDLTILSAQIAQSTDFAELVSQQPWLSTTKLVVKPDMLFGKRGKSGLVALNLDFDQVKEFVKERLGVEVEMGGCKAPITTFIVEPFVPHDQEYYLSIVSERLGSTISFSECGGIEIEENWDKVKTVFLPTEKPMTPDACAPLIATLPLEARGKIGDFIKGVFAVFQDLDFSFMEMNPFTMVNGEPYPLDMRGELDDTAAFKNFKKWGAIEFPLPFGRVLSPTESFIHELDEKTSASLKFTVLNPKGRIWTMVAGGGASVIYADTVGDLGYASELGNYAEYSGAPKEEEVLHYARVVLDCATADPDGRKRALLIGGGIANFTDVAATFNGIIRALREKESKLKASRMHIYVRRGGPNYQSGLAKMRKLGAELSIPIEVYGPEATMTGICKQAIECIMAAA*
>PhaACLA-2
MARKKIREYDSKRLLREHLKRLAGIDLQILSAQVTQSTDFTELANQEPWLSSMKLVVKPDMLFGKRGKSGLVALNLDIAQVRQFVKERLGVEVEMGGCKAPITTFIVEPFVPHDQEYYLSIVSERLGCTISFSECGGIEIEENWDKVKTIFLPTEKQMTPDACAPLIATLPLEVRTKIGDFIRGVFSVFQDLDFSFLEMNPFTLVNGEPYPLDMRGELDDTAAFKNFNKWGNIEFPLPFGRVLSPSESFIHELDEKTSASLKFTVLNPKGRIWTMVAGGGASVIYADTVGDLGYASELGNYAEYSGAPNEEEVLQYARVVLDCATADPDGRKRALLIGGGIANFTDVAATFSGIIRALREKESKLKAARMNIYVRRGGPNYQTGLAKMRTLGAELGVPIEVYGPEATMTGICKQAIDCIMAA*
>PpaACLA-1
MARKKIREYDSKRILKEHLKKLAGIDIAIKSAQVTESTDFTKLAEQEPWLNSTRLVVKPDMLFGKRGKSGLVALNLDLAGVVAFVKAIFVPTEQSTLTSEICAPLVATLPLEVRPKIEEFLKGVFIVFSELDFTLLEMNPFTIVDGTPYPLDMRGELDDTALFKNTQKWGNVEFPLPFGRTMSPAEEKIHRMDEKTGASLKLTILNPEGRIWTMVAGGGASVIYSDTVGDLGFASELGNYAEYSGAPNEEETLHFARALIDCCTANPDGRRRALVVGGGIANFTDVAATFNGIIRAFREKESQLKAARVQIYVRRGGPNYQKGLAKMRELGAEIGIPIEVYGPEASMTGICKQAIDYISIAA*
>PpaACLA-2
MARKKIREYNSKRIFKEHLKRLAGIDVDIKAAQVTQSTDFNELANKEAWLNSTRLVVKPDMLFGKRGKSGLVALNLDLAGVESFVKDRLGKEVEMSGTKGPITTFIVEPFVPHSDEFYLSIVSDRLGANISFSECGGIEIEENWEKVRSVFIPTEKTLTSELCAPLIATLPLEVRPIIEAFLKGSFAVFEDLDFTLLEMNPFTLVNNVPLPLDMRGELDDTALFKNFQKWGNVEFPLPFGRTMTPAEESIHRMDEKTGASLKLTILNPKGRIWTMVAGGGASVIYADTVGDLGYAHELGNYAEYSGAPNEEETLQYARALIDCCTANPDGRKRALVVGGGIANFTDVAATFNGIIRAMREKQSHLKAARVNIFVRRGGPNYLKGLANMRALSEETGVPIEVYGPEASMTGICKQAIDYISARD*
>PviACLA-1
MARKKIREYDSKRLLREHLKRLAGIDLQILSAQVTQSTDFTELANQEPWLSSMKLVVKPDMLFGKRGKSGLVALNLDLAQVRQFVKERLGVEVEMGGCKAPITAFIVEPFVPHDQEYYLSIVSDRLGCTISFSECGGIEIEENWDKVKTIFLPTEKQMTPDACAPLIATLPLEVRTKIGDFIRGVFSVFQDLDFSFLEMNPFTLVNGEPYPLDMRGELDDTAAFKNFNKWGNIEFPLPFGRVLSPSESFIHELDEKTSASLKFTVLNPKGRIWTMVAGGGASVIYADTVCLNFLQILLQVGDLGYASELGNYAEYSGAPNEEEVLQYARVVLDCATADPDGRKRALLIGGGIANFTDVAATFSGIIRALREKESKLKAARMNIYVRRGGPNYQTGLAKMRTLGAELGVPIEVYGPEATMTGICKQAIECIMAA*
>PviACLA-2
MARKKIREYDSKRLLKENLRRLAGIDLTILSAQITQSTDFAELVSQQPWLSTTKLVVKPDMLFGKRGKSGLVALNLDFDQVKEFVKERLGVEVEMGGCKAPITTFIVEPFVPHDQEYYLSIVSERLGSTISFSECGGIEIEENWDKVKTVFLPTEKPMTPDACAPLIATLPLEARGKIGDFIEGVFAVFQDLDFSFMEMNPFTMVNGEPYPLDMRGELDDTAAFKNFKKWGAIEFPLPFGRVLSPTESFIHELDEKTSASLKFTVLNPKGRIWTMVAGGGASVIYADTVGDLGYASELGNYAEYSGAPNEEEVLHYARVVLDCATADPDGRKRALLIGGGIANFTDVAATFNGIIRALREKVYRTARSRILASVMFFLAPRIPFHLILHRTIYFQESKLKASRMHIYVRRGGPNYQSGLAKMRKLGAELGIPIEVYGPEATMTGICKQAIECIMAAA*
>PviACLA-3
MARKKIREYDSKRLLREHLKRLVGIDLQILSAQVTQSTDFTELANQEPWLSSMKLVVKPDMLFGKRGKSGLVVLNLDLAQVRQFVKERLGVEVEMGGCKAPITTFIVEPFVPHDQEYYLSIVSERLGCTISFSECGGIEIEENWDKVKTIFLPTEKQMIPDACAPLIATLPLEVRTKIGDFIRGVFSVFQDLDFSFLEMNPFTLVNGEPYPLDMRGELDDTAAFKNFNKWGNIEFPLPFGRVLSPSESFIHELDEKTSASLKFTVLNPKGRIWTMVAGGGASVIYADTVGDLGYASELGNYAEYSGAPNEEEVLQYARVVLDCVTADPDGRKRALLIGGGIANFTDVAATFSGIIRALREKESKLKAARVNIYVRRGGPNYQTGLAKMRTLGAELGVPIEVYGPEATMTGICKQAIDCIMAA*
>PviACLA-4
MARKKIREYDSKRLLKENLKRLAGIDLTILSAQITQSTDFAELVSQQPWLSTTKLVVKPDMLFGKRGKSGLVALNLDFDQVKEFVKERLGVEIEMGGCKAPITTFIVEPFVPHDQEYYLSIVSERLGSTISFSECGGIEIEENWDKVKTVFLPTEKPMTPDACAPLIATLPLEARGKIGDFIKGVFAVFQDLDFSFMEMNPFTMVNGEPYPLDMRGELDDTAAFKNFKKWGAIEFPLPFGRVLSPTESFIHELDEKTSASLKFTVLNPKGRIWTMVAGGGASVIYADTVGDLGYASELGNYAEYSGAPNEEEVLHYARVVLDCATADPDGRKRALLIGGGIANFTDVAATFNGIIRALREKESKLKASRMHIYVRRGGPNYQSGLAKMRKLGAELGIPIEVYGPEATMTGICKQAIECIMAAA*
>SbiACLA-1
MARKKIREYDSKRLLREHLKRLAGIDLQILSAQVTQSTDFTELANQEPWLSSMKLVVKPDMLFGKRGKSGLVALNLDLAQVRQFVKERLGVEVEMGGCKAPITTFIVEPFVPHDQEYYLSIVSERLGSTISFSECGGIEIEENWDKVKTIFLPTEKQMTPDACAPLIATLPLEVRTKIGGFIRGVFSVFQDLDFSFLEMNPFTLVNGEPYPLDMRGELDDTAAFKNFNKWGDIEFPLPFGRVLSPSESFIHELDEKTSASLKFTVLNPKGRIWTMVAGGGASVIYADTVGDLGYASELGNYAEYSGAPKEEEVLQYARVLLDCATADPDGRKRALLIGGGIANFTDVAATFNGIIRALREKESKLKAARMNIYVRRGGPNYQTGLAKMRTLGTELGVPIEVYGPEATMTGICKEAIDCIMAA*
>SbiACLA-2
MARKKIREYDSKRLLREHLKRLAGIDLTILSAQITQSTDFAELVSQQPWLSTMKLVVKPDMLFGKRGKSGLVALNLDFDQVKEFVKERLGVEIEMGGCKAPITTFIVEPFVPHDQEYYLSIVSERLGSTISFSECGGIEIEENWDKVKTIFLPTEKPMTPDSCAPLIATLPLEARGKIGDFIKGVFAVFQDLDFSFLEMNPFTMVNGEPYPLDMRGELDDTAAFKNFKKWGDIEFPLPFGRVLSSTESFIHELDEKTSASLKFTVLNPKGRIWTMVAGGGASVIYADTVGDLGYASELGNYAEYSGAPNEEEVLNYARVVLDCATADPDGRKRALLIGGGIANFTDVAATFNGIIRALREKESKLKASRMHIYVRRGGPNYQSGLAKMRKLGAELGVPIEVYGPEETMTGICKQAIECIMAAA*
>SitACLA-1
MARKKIREYDSKRLLKENLKRLAGIDLTILSAQITQSTDFAELLSQQPWLSTTKLVVKPDMLFGKRGKSGLVALNLDFDQVKEFVKERLGVEVEMGGCKAPITTFIVEPFVPHDQEYYLSIVSERLGSTISFSECGGIEIEENWDKVKTVFLPTEKPMTQDACAPLIATLPLEARGKIGDFIKGVFAVFQDLDFSFLEMNPFTMVNGEPYPLDMRGELDDTAAFKNFKKWGAIEFPLPFGRVLSATESFIHELDEKTSASLKFTVLNPKGRIWTMVAGGGASVIYADTVGDLGYASELGNYAEYSGAPNEEEVLHYARVVLDCATADPDGRKRALLIGGGIANFTDVAATFNGIIRALREKESKLKASRMHIYVRRGGPNYQTGLAKMRKLGAELGVPIEVYGPEATMTGICKQAIECVMAAA*
>SitACLA-2
MARKKIREYDSKRLLREHLKRLAGIDLQILSAQVTQSTDFTELANQEPWLSSMKLVVKPDMLFGKRGKSGLVALNLDLAQVRQFVKERLGVEVEMGGCKAPITTFIVEPFVPHDQEYYLSIVSERLGCTISFSECGGIEIEENWDKVKTIFLPTEKQMTPDACAPLIATLPLEVRTKIGDFIRGVFSVFQDLDFSFLEMNPFTLVNGEPYPLDMRGELDDTAAFKNFNKWGNIEFPLPFGRVLSPSESFIHELDEKTSASLKFTVLNPKGRIWTMVAGGGASVIYADTVGDLGYASELGNYAEYSGAPNEEEVLQYARVVLDCATADPDGRKRALLIGGGIANFTDVAATFSGIIRALREKESKLKAARMNIYVRRGGPNYQTGLAKMRTLGAELGVPIEVYGPEATMTGICKEAIECIMAA*
>SmoACLA-1
MARKKIREYDSKRLLKQHLKRLASIDLALHSAQVTQDTDFDALADKEPWLNSTRLVVKPDMLFGKRGKSGLVALNLDLAGVEAFVKERLGREVEMDGTKAPITTFIVEPFIPHDSEFYLSLVSHRLGVEISFSECGGIEIEENWEKVKTVFVPTEQPLTAETCAPLIATLPLEIRGKIETFIRGVFSVFQDLDFSLIEMNPFTLVNGEPYPLDMRGELDDTALFKNFQKWGNVEFPVPFGRVMTPAEESIHKMDEKTGASLKLTILNPKGRIWTMVAGGGASVIYADTVGDLGYAHELGNYAEYSGAPSEEETLHYARALIDCVTANPDGRRRALLIGGGIANFTDVAATFNGIIRALREKESQLKAAKVHIFVRRGGPNYQKGLERMRTLGRDIGIPIEVFGPEASMTGICRNAIDYIRVAA*
>TaeACLA-1
MARKKIREYDSKRLLKEHLKRLAGIDLHILSAQVTQSTDFAELVNQHPWLSTTKLVVKPDMLFGKRGKSGLVALNLDVAQVKEFVKERLGVEVEMGGCKAPITTFIVEPFVPHDQEYYLSVVSERLGSTISFSECGGIEIEENWDKVKTVFLPTEKPMTPDACAPLIATLPLEARGKIGDFIKGVFAVFQDLDFSFIEMNPFTMVNGEPYPLDMRGELDDTASFKNFKKWGNLEFPLPFGRVLSSTESFIHELDDKTSASLKFTVLNPKGRIWTMVAGGGASVIYADTVGDLGYASELGNYAEYSGAPNQEEVLQYARVVLDCATADPDGRKRALLIGGGIANFTDVAATFSGIIQALREKESKLKASRMHLYVRRGGPNYQTGLAKMRKLGAEIGVPIEVYGPEETMTGICKQAIECIMAAS*
>TaeACLA-2
MNEKSIMKACLHNRCRAKLLAPSTPAPTIALLRFESTAPRARSTHHKPSGLPGAQAMARKKIREYDSKRLLKEHLKRLAGIDLHILSAQVTQLTDFAELVNQHPWLSTTKLVVKPDMLFGKRGKSGLVALNLDVAQVKEFVKERLGVEVEMGGCKAPITTFIVEPFVPHDQEYYLSVVSERLGSTISFSECGGIEIEENWDKVKTVFLPTEKPMTPDACAPLIATLPLEARGKIGDFIKGVFAVFQDLDFSFIEMNPFTMVNGEPYPLDMRGELDDTASFKNFKKWGNLEFPLPFGRVLSSTESFIHELDDKTSASLKFTVLNPKGRIWTMVAGGGASVIYADTVGDLGYASELGNYAEYSGAPNQEEVLQYARVVLDCATADPDGRKRALLIGGGIANFTDVAATFSGIIQALREKESKLKASRMHLYVRRGGPNYQTGLAKMRKLGAEIGVPIEVYGPEETMTGICKQAIECIMAAS*
>TaeACLA-3
MARKKIREYDSKLLLKEHLKRLAGIDLHILSAQVTQSTDFAELVNQHPWLSTTKLVVKPDMLFGKRGKSGLVALNLDVAQVKEFVKERLGVEVEMGGCKAPITTFIVEPFVPHDQEYYLSVVSERLGSTISFSECGGIEIEENWDKVKTVFLPTEKPMTPDACAPLIATLPLEARGKIGDFIKGVFAVFQDLDFSFIEMNPFTMVNGEPYPLDMRGELDDTASFKNFKKWGNLEFPLPFGRVLSSTESFIHELDDKTSASLKFTVLNPKGRIWTMVAGGELGNYAEYSGAPNQEEVLQYARVVLDCVTADPDGRKRALLIGGGIANFTDVAATFSGIIQALREKESKLKASRMHLYVRRGGPNYQTGLAKMRKLGAEIGVPIEVYGPEETMTGICKQAIECIMAAS*
>TaeACLA-4
MARKKIREYDSKRLLKEHLKRLAGIDLQILSAQVTQSTDFTELSNQEPWLSSMKLVVKPDMLFGKRGKSGLVALNLDLAQVRQFVKERLGVEVEMGGCKAPITTFIVEPFVPHDQEYYLSIMSDRLGCTISFSECGGIEIEENWDKVKTIFLPTEKPMTLDACAPLIATLPLEVRTKIGDFIRGSFSVFQDLDFSFMEMNPFTLVNGEPYPLDMRGELDDTAAFKNFKKWGDIEFPLPFGRVLSPSESYIHELDEKTSASLKFTVLNPKGRIWTMVAGGGASVIYADTVGDLGYASELGNYAEYSGAPKEEEVLHYARVVLDCATADPDGRKRALLIGGGIANFTDVAATFSGIIRALREKESKLKAARVNIYVRRGGPNYQTGLAKMRALGSELGLPIEVYGPEATMTGICKQAIDCVMAEA*
>TaeACLA-5
MKLVVKPDMLFGKRGKSGLVALNLDLAQVRQFVKERLGVEVEMGGCKAPITTFIVEPFVPHDQEYYLSIMSDRLGCTISFSECGGIEIEENWDKVKTIFLPTEKPMTLDACAPLIATLPLEVRTKIGDFIRGSFSVFQDLDFSFMEMNPFTLVNGEPYPLDMRGELDDTAAFKNFKKWGDIEFPLPFGRVLSPSESYIHELDEKTSASLKFTVLNPKGRIWTMVAGGGASVIYADTGWRFGICFRARELCRVQWSSQRGGSFALC*
>TaeACLA-6
MARKKIREYDSKRLLKEHLKRLAGIDLQILSAQVTQSTDFTELSNQEPWLSSMKLVVKPDMLFGKRGKSGLVALNLDLAQVRQFVKERLGVEVEMGGCKAPITTFIVEPFVPHDQEYYLSIVSDRLGCTISFSECGGIEIEENWDKVKTIFLPTEKPMTLDACAPLIATLPLEVRTKIGDFIRGSFSVFQDLDFSFMEMNPFTLVKGEPYPLDMRGELDDTAAFKNFKKWGDIEFPLPFGRVLSPSESYIHELDEKTSASLKFTVLNPKGRIWTMVAGGGASVIYADTVGDLGYASELGNYAEYSGAPKEEEVLHYARVVLDCATADPDGRKRALLIGGGIANFTDVAATFSGIIRALREKESKLKAARVNIYVRRGGPNYQTGLAKMRALGSELGLPIEVYGPEATMTGICKQAIDYVMAEA*
>VcaACLA-1
MARKKIREYDAKRLLKAHIKRLAGLDLPIQVVQFTAASNPSDLLNENPWLGNTRLVVKPDMLFGQRGKNDLVGLNLDFSQAIDFATQRLNRTVTVNGCTGPITTFLIEPFVAHEEEFYLSITSTRNGWEVSFSEAGGIHIEENWDKLRTVVLDTTDCPLDSARVAPLIAGLPLELKPALERFILAAFAVFNDLDCTLLEMNPWTLDASGQPFPLDMRVELDDTSKYRNGPKWNVGDVELEFPLPFGRLLTPAEEAVSALDEATGASLKFTVLNPAGRVWLMVAGGGASVIYTDTIADLGFAQELGNYGEYSGAPNTSETYQYARTVLDCATAHADGRGRVLLIGGGIANFTDVAATFTGIIQALKEKKAALQAAKVRIFVRRGGPNYQKGLALMRSLGDELGVPIGVYGPESSMTGICAEAIDYLKQQDGAEVTATA*
>VviACLA-1
MARKKIREYDSKRLLKDHLKRLAGIDLQICSAQVTEATDFAELTNKEPWLSSTRLVVKPDMLFGKRGKSGLVALNLDLAQVAEFVKARLGVEVEMGGCKAPITTFIVEPFVPHDQEYYLSIVSDRLGCTISFSECGGIEIEENWDKVKTINLPTEKPMTPETCAPLIATLPLEVRGKIGDFIKGAFAVFQDLDFSFLEMNPFTLVNGEPYPLDMRGELDDTAAFKNFKTWGNIEFPLPFGRVLSPTEGYIHSLDEKTSASLKFTVLNPKGRIWTMVAGGGASVIYADTVGDLGYASELGNYAEYSGAPNEEEVLQYARVVLDCATADPDGRKRALLIGGGIANFTDVAATFNGIVRALKEKESKLKASRMHIYVRRGGPNYQTGLARMRALGEELGIPLEVYGPEATMTGICKQAIDCIMSTA*
>VviACLA-2
MVEPLVIVGSCRASKVYCITVWELVHQKPVRLPFLRLPQRSKMARKKIREYDSKRLLKEHFKRLSGTDLPIKSAQITESTDFNELAEKEPWLLSGKLVVKPDMLFGKRGKSGLVALNLDLAQVGTFVKERLGKEVEMGGCRGPITTFIVEPFIPHNEEFYLNMVSERLGSSISFSECGGIEIEENWDKVKTIFIPTGATFTSEICSPLVATLPLEIKGKIEEFIKVVFALFLDLDFTFLEMNPFTLVDGKPYPLDMRGELDDTAAFKNFKKWGNIEFPMPFGRVMSPTETFIHGLDEKTSASLKFTVLNPKGRIWTMVAGGGASVIYADTVGDLGYASELGNYAEYSGAPNEEEVLQYARVVIDCATANPDGLKRALVIGGGIANFTDVAATFNGIIRALKEKESKLKASRMHIYVRRGGPNYQRGLAKMRTLGEEIGIPLEVYGPEATMTGICKQAIECIGAAA*
>ZmaACLA-1
MARKKIREYDSKRLLREHLKRLAGIDLTILSAQITQSTDFAELVSQQPWLSTMKLVVKPDMLFGKRGKSGLVALNLDFNQVKEFVKERLGVEVEMGGCKAPITTFIVEPFVPHDQEYYLSIVSERLGSTISFSECGGIEIEENWDKVKTIFLPTEKPMTSDSCAPLIATLPLEARGKIGDFIKGVFAVFLDLDFSFLEMNPFTMVNGEPYPLDMRGELDDTAAFKNFKKWGGIEFPLPFGRVLSPTESFIHELDEKTSASLKFTVLNPKGRIWTMVAGGGASVIYADTVGDLGYASELGNYAEYSGAPNEEEVLNYSRVVLDCATADPDGRKRALLIGGGIANFTDVATTFNGIIRALREKESKLKASRMHIYVRRGGPNYQSGLAKMRKLGAELGVPIEVYGPEATMTGICKQAIECIMAAA*
>ZmaACLA-2
MARKKIREYDSKRLLREHLKRLAGIDLQILSAQVTQSTDFTELANQEPWLSSMKLVVKPDMLFGKRGKSGLVALNLDLAQVRQFVKERLGVEVEMGGCKAPITTFIVEPFVPHDQEYYLSIVSERLGNTISFSECGGIEIEENWDKVKTIFLPTEKQMTPDACAPLIATLPLEVRTKIGGFIRAVFSVFQDLDFSFLEMNPFTLVNGEPYPLDMRGELDDTAAFKNFNKWGNIVFPLPFGRVLSPSESFIHELDEKTSASLKFTVLNPKGRIWTMVAGGGASVIYADTVGDLGYASELGNYAEYSGAPKEEEVLQYARVLLDCATSDPDGRKRALLIGGGIANFTDVASTFSGIIRALREKESKLKAARMNIYVRRGGPNYQTGLAKMRTLGAELGVPIEVYGPEATMTGICKEAIDCIMAA*
>GausACLB-1
MATGQLFSRTTQALFYNYKQLPIQRMLDFDFLCGRETPSVAGIINPGAEGFQKLFFGQEEIAIPVHSTIEAACTAHPTADVFINFASFRSAAASSMAALKQPTIRVVAIIAEGVPVSDIKQLIAYAHSNNKVVIGPATVGGIQAGAFKIGDTAGTIDNIVQCKLYRPGSVGFVGKSGGMSNEMYNTIARVTDGIYEGIAIGGDVFPGSTLSDHILRFNNIPQIKMMVVLGELGGRDEYSLVEALKQGKVNKPVVAWVCGTCARLFKSEVQFGHAGAKSGAEMESAQGKNQALRDAGAIVPTSYEAFEAVIKETFDKLVEQGKITPVKEVMPPHIPEDLSSAIKSGKVRAPTHIISTISDDRGEEPCYAGVPMSSIVERGYGVGDVISLLWFKRSLPRYCTHFIEICIMLCADHGPCVSGAHNTIVTARAGKDLVSSLVSGLLTIGPRFGGAIDDAARYFKDAHDRGLTPYEFVEGMKKKGIRVPGIGHRIKRGDNRDKRVELLQRFARTHFPSVKYMEYAVQVETYTLSKANNLVLNVDGAIGSLFLDLLAGSGMFSKQEIDEIVEIGYLNGLFVLARSIGLIGHTFDQKRLKQPLYRHPWEDVLYTK
>GausACLB-2
MATGQLFSRTTQALFYNYKQLPIQRMLDFDFLCGRDTPSVAGIINPGAEGFQKLFFGQEEIAIPVHSTIEAACAAHPTADVFINFASYRSAAASSMSALKQPTIRVVAIIAEGVPESDTKQLIAYARSNNKVVIGPATVGGIQAGAFKIGDTAGTIDNIVHCKLYRPGSVGFVSKSGGMSNEMYNTIARVTDGIYEGIAIGGDVFPGSTLSDHILRFNNIPQVKMMVVLGELGGRDEYSLVEALKQGKVNKPVVAWVSGTCARLFKSEVQFGHAGAKSGGEMESAQAKNQALREAGAVVPTSYEALEATIKETFEKLVEEGKITPVKEVKPPQIPEDLNSAIKSGKVRAPTHIISTISDDRGEEPCYAGVPMSSIVEQGLGVGDVISLLWFKRSLPRYCTKFIEICIMLCADHGPCVSGAHNTIVTARAGKDLVSSLVSGLLTIGPRFGGAIDDAARYFKDAYDRGLTPYEFVEAMKKKGIRVPGIGHRIKRGDNRDKRVELLQLFARTNFPSVKYMEYAVQVETYTLSKANNLVLNVDGAIGSLFLDLLAGSGMFTKQEIDEIVEIGYLNGLFVLARSIGLIGHTFDQKRLKQPLYRHPWEDVLYTK
>GaACLB-1
MATGQLFSRTTQALFYNYKQLPIQRMLDFDFLCGRETPSVAGIINPGAEGFQKLFFGQEEIAIPVHSTIEAACTAHPTADVFINFASFRSAAASSMAALKQPTIRVVAIIAEGVPMLDTKQLIAYARSNKKVVIGPATVGGIQAGAFKIGDTAGTIDNIVQCKLYRPGSVGFVSKSGGMSNEMYNTIARVTDGIYEGIAIGGDVFPGSTLSDHILRFNNIPQVKMMVVLGELGGRDEYSLVEALKQGKVNKPVVAWVSGTCARLFKSEVQFGHAGAKSGGEMESAQGKNQALRDAGAIVPTSYEAFEAVIKETFDKLVEQGKITPLKEVMPPQIPEDLNSAIKSGKVRAPTHIISTISDDRGEEPCYAGVPMSSIVERGYGVGDVISLLWFKRSLPRYCTHFIEICIMLCADHGPCVSGAHNTIVTARAGKDLVSSLVSGLLTIGPRFGGAIDDAARYFKDAYDRGLTPYEFVEGMKKKGIRVPGIGHRIKRGDNRDKRVELLQRFARTHFPSVKYMEYAIQVETYTLSKANNLVLNVDGAIGSLFLDLLAGSGMFSKQEIDEIVEIGYLNGLFVLARSIGLIGHTFDQKRLKQPLYRHPWEDVLYTK
>GaACLB-2
MATGQLFSRTTQALFYNYKQLPIQRMLDFDFLCGRDTPSVAGIINPGAEGFQKLFFGQEEIAIPVHSTIEAACAAHPTADVFINFASYRSAAASSMSALKQPTIRVVAIIAEGVPESDTKQLIAYARSNNKVVIGPATVGGIQAGAFKIGDTAGTIDNIVHCKLYRPGSVGFVSKSGGMSNEMYNTIARVTDGIYEGIAIGGDVFPGSTLSDHILRFNNIPQVKMVVVLGELGGRDEYSLVEALKQGKVNKPVVAWVSGTCARLFKSEVQFGHAGAKSGGEMESAQGKNQALREAGAVVPTSYEALEATIKETFEKLVEEGKITPVKEVKPPQIPEDLNSAIKSGKVRAPTHIISTISDDRGEEPCYAGVPMSSIVEQGLGVGDVISLLWFKRSLPRYCTKFIEICIMLCADHGPCVSGAHNTIVTARAGKDLVSSLVSGLLTIGPRFGGAIDDAARYFKDAYDRGLTPYEFVEGMKKKGIRVPGIGHRIKRGDNRDKRVELLQLFARTNFPSVKYMEYAVQVETYTLSKANNLVLNVDGAIGSLFLDLLAGSGMFTKQEIDEIVEIGYLNGLFVLARSIGLIGHTFDQKRLKQPLYRHPWEDVLYTK
>GrACLB-1
MATGQLFSRTTQALFYNYKQLPIQRMLDFDFLCGRETPSVAGIINPGAEGFQKLFFGQEEIAIPVHSTIEAACAAHPTADVFINFASYRSAAASSMSALKQPTIRVVAIIAEGVPESDTKQLIAYARSNNKVVIGPATVGGIQAGAFKIGDTAGTIDNIVHCKLYRPGSVGFVSKSGGMSNEMYNTIARVTDGIYEGIAIGGDVFPGSTLSDHILRFNNIPQVKMMVVLGELGGRDEYSLVEALKQGKVNKPVVAWVSGTCARLFKSEVQFGHAGAKSGGEMESAQAKNQALREAGAVVPTSYEALEATIKETFEQLVEEGKITPVKEVKPPQIPEDLNSAIKSGKVRAPTHIISTISDDRGEEPCYAGVPMSSIVEQGLGVGDVISLLWFKRSLPRYCTKFIEICIMLCADHGPCVSGAHNTIVTARAGKDLVSSLVSGLLTIGPRFGGAIDDAARYFKDAYDRGLTPYEFVESMKKKGIRVPGIGHRIKRGDNRDKRVELLQLFARTNFPSVKYMEYAVQVETYTLSKANNLVLNVDGAIGSLFLDLLAGSGMFTKQEIDEIVEIGYLNGLFVLARSIGLIGHTFDQKRLKQPLYRHPWEDVLYTK
>GrACLB-2
MATGQLFSRTTQALFYNYKQLPIQRMLDFDFLCGRETPSVAGIINPGAEGFQKLFFGQEEIAIPVHSTIEAACTAHPTADVFINFASFRSAAASSMAALKQPTIRVVAIIAEGVPESDTKQLIAYARSNNKVVIGPATVGGIQAGAFKIGDTAGTIDNIVQCKLYRPGSVGFVSKSGGMSNEMYNTIARVTDGIYEGIAIGGDVFPGSTLSDHILRFNNIPQVKMMVVLGELGGRDEYSLVEALKQGKVNKPVVAWVSGTCARLFKSEVQFGHAGAKSGGEMESAQAKNQALRDAGAVVPTSYEAFEAVIKETFDKLVEQGKITPVKEVMPPQIPEDLNNAIKSGKVRAPTHIISTISDDRGEEPCYAGVPMSSIVERGYGVGDVISLLWFKRSLPRYCTHFIEICIMLCADHGPCVSGAHNTIVTARAGKDLVSSLVSGLLTIGPRFGGAIDDAARYFKDAYDRGLTPYEFVESMKKKGIRVPGIGHRIKRGDNRDKRVELLQRFARTHFPSVKYMEYAVQVETYTLSKANNLVLNVDGAIGSLFLDLLAGSGMFSKQEIDEIVEIGYLNGLFVLARSIGLIGHTFDQKRLKQPLYRHPWEDVLYTK
>GbACLB-1A
MESAQGKNQALRDAGAIVPTSYEAFEAVIKETFDKLVEQGKITPLKEVMPPQIPEDLNSAIKSGKVRAPTHIISTISDDRGEEPCYAGVPMSSIVERGYGVGDVISLLWFKRSLPRYCTHFIEICIMLCADHGPCVSGAHNTIVTARAGKDLVSSLVSGLLTIGPRFGGAIDDAARYFKDAYDRGLTPYEFVEGMKKKGIRVPGIGHRIKRGDNRDKRVELLQRFARTHFPSVKYMEYAIQVETYTLSKANNLVLNVDGAIGSLFLDLLAGSGMFSKQEIDEIVEIGYLNGLFVLARSIGLIGHTFDQKRLKQPLYRHPWEDVLYTK
>GbACLB-1D
MATGQLFSRTTQALFYNYKQLPIQRMLDFDFLCGRETPSVAGIINPGAEGFQKLFFGQEEIAIPVHSTIEAACTAHPTADVFINFASFRSAAASSMAALKQPTIRVVAIIAEGVPESDTKQLIAYARSNNKVVIGPATVGGIQAGAFKIGDTAGTIDNIVQCKLYRPGSVGFVSKSGGMSNEMYNTIARVTDGIYEGIAIGGDVFPGSTLSDHILRFNNIPQVKMMVVLGELGGRDEYSLVEALKQGKVNKPVVAWVSGTCARLFKSEVQFGHAGAKSGGEMESAQAKNQALRDAGAVVPTSYEAFEAVIKETFDKLVEQGKITPVKEVMPPQIPEDLNNAIKSGKVRAPTHIISTISDDRGEEPCYAGVPMSSIVERGYGVGDVISLLWFKRSLPRYCTHFIEICIMLCADHGPCVSGAHNTIVTARAGKDLVSSLVSGLLTIGPRFGGAIDDAARYFKDAYDRGLTPYEFVESMKKKGIRVPGIGHRIKRGDNRDKRVELLQRFARTHFPSVKYMEYAVQVETYTLSKANNLVLNVDGAIGSLFLDLLAGSGMFSKQEIDEIVEIGYLNGLFVLARSIGLIGHTFDQKRLKQPLYRHPWEDVLYTK
>GbACLB-2A
MATGQLFSRTTQALFYNYKQLPIQRMLDFDFLCGRETPSVAGIINPGAEGFQKLFFGQEEIAIPVHSTIEAACAAHPTADVFINFASYRSAAASSMSALKQPTIRVVAIIAEGVPESDTKQLIAYARSNNKVVIGPATVGGIQAGAFKIGDTAGTIDNIVHCKLYRPGSVGFVSKSGGMSNEMYNTIARVTDGIYEGIAIGGDVFPGSTLSDHILRFNNIPQVKMMVVLGELGGRDEYSLVEALKQGKVNKPVVAWVSGTCARLFKSEVQFGHAGAKSGGEMESAQAKNQALREAGAVVPTSYEALEATIKETFEQLVEEGKITPVKEVKPPQIPEDLNSAIKSGKVRAPTHIISTISDDRGEEPCYAGVPMSSIVEQGLGVGDVISLLWFKRSLPRYCTKFIEICIMLCADHGPCVSGAHNTIVTARAGKDLVSSLVSGLLTIGPRFGGAIDDAARYFKDAYDRGLTPYEFVESMKKKGIRVPGIGHRIKRGDNRDKRVELLQLFARTNFPSVKYMEYAVQVETYTLSKANNLVLNVDGAIGSLFLDLLAGSGMFTKQEIDEIVEIGYLNGLFVLARSIGLIGHTFDQKRLKQPLYRHPWEDVLYTK
>GbACLB-2D
MATGQLFSRTTQALFYNYKQLPIQRMLDFDFLCGRDTPSVAGIINPGAEGFQKLFFGQEEIAIPVHSTIEAACAAHPTADVFINFASYRSAAASSMSALKQPTIRVVAIIAEGVPESDTKQLIAYARSNNKVVIGPATVGGIQAGAFKIGDTAGTIDNIVHCKLYRPGSVGFVSKSGGMSNEMYNTIARVTDGIYEGIAIGGDVFPGSTLSDHILRFHNIPQVKMMVVLGELGGRDEYSLVEALKQGKVNKPVVAWVSGTCARLFKSEVQFGHAGAKSGGEMESAQGKNQALREAGAVVPTSYEALEATIKETFEKLVEEGKITPVKEVKPPQIPEDLNSAIKSGKVRAPTHIISTISDDRGEEPCYAGVPMSSIVEQGLGVGDVISLLWFKRSLPRYCTKFIEICIMLCADHGPCVSGAHNTIVTARAGKDLVSSLVSGLLTIGPRFGGAIDDAARYFKDAYDRGLTPYEFVEGMKKKGIRVPGIGHRIKRGDNRDKRVELLQLFARTNFPSVKYMEYAVQVETYTLSKANNLVLNVDGAIGSLFLDLLAGSGMFTKQEIDEIVEIGYLNGLFVLARSIGLIGHTFDQKRLKQPLYRHPWEDVLYTK
>GhACLB-1A
MATGQLFSRTTQALFYNYKQLPIQRMLDFDFLCGRETPSVAGIINPGAEGFQKLFFGQEEIAIPVHSTIEAACTAHPTADVFINFASFRSAAASSMAALKQPTIRVVAIIAEGVPESDTKQLIAYARSNNKVVIGPATVGGIQAGAFKIGDTAGTIDNIVQCKLYRPGSVGFVSKSGGMSNEMYNTIARVTDGIYEGIAIGGDVFPGSTLSDHILRFNNIPQVKMMVVLGELGGRDEYSLVEALKQGKVNKPVVAWVSGTCARLFKSEVQFGHAGAKSGGEMESAQAKNQALRDAGAVVPTSYEAFEAVIKETFDKLVEQGKITPVKEVMPPQIPEDLNNAIKSGKVRAPTHIISTISDDRGEEPCYAGVPMSSIVERGYGVGDVISLLWFKRSLPRYCTHFIEICIMLCADHGPCVSGAHNTIVTARAGKDLVSSLVSGLLTIGPRFGGAIDDAARYFKDAYDRGLTPYEFVESMKKKGIRVPGIGHRIKRGDNRDKRVELLQRFARTHFPSVKYMEYAVQVETYTLSKANNLVLNVDGAIGSLFLDLLAGSGMFSKQEIDEIVEIGYLNGLFVLARSIGLIGHTFDQKRLKQPLYRHPWEDVLYTK
>GhACLB-1D
MATGQLFSRTTQALFYNYKQLPIQRMLDFDFLCGRETPSVAGIINPGAEGFQKLFFGQEEIAIPVHSTIEAACTAHPTADVFINFASFRSAAASSMAALKQPTIRVVAIIAEGVPMSDTKQLIAYARSNKKVVIGPATVGGIQAGAFKIGDTAGTIDNIVQCKLYRPGSVGFVSKSGGMSNEMYNTIARVTDGIYEGIAIGGDVFPGSTLSDHILRFNNIPQVKMMVVLGELGGRDEYSLVEALKQGKVNKPVVAWVCGTCARLFKSEVQFGHAGAKSGGEMESAQGKNQALRDAGAIVPTSYEAFEAMIKETFDKLVEQGKITPLKEVMPPQIPEDLNSAIKSGKVRAPTHIISTISDDRGEEPCYAGVPMSSIVERGYGVGDVISLLWFKRSLPRYCTHFIEICIMLCADHGPCVSGAHNTIVTARAGKDLVSSLVSGLLTIGPRFGGAIDDAARYFKDAYDRGLTPYEFVEGMKKKGIRVPGIGHRIKRGDNRDKRVELLQRFARTHFPSVKYMEYAIQVETYTLSKANNLVLNVDGAIGSLFLDLLAGSGMFSKQEIDEIVEIGYLNGLFVLARSIGLIGHTFDQKRLKQPLYRHPWEDVLYTK
>GhACLB-2A
MATGQLFSRTTQALFYNYKQLPIQRMLDFDFLCGRETPSVAGIINPGAEGFQKLFFGQEEIAIPVHSTIEAACAAHPTADVFINFASYRSAAASSMSALKQPTIRVVAIIAEGVPESDTKQLIAYARSNNKVVIGPATVGGIQAGAFKIGDTAGTIDNIVHCKLYRPGSVGFVSKSGGMSNEMYNTIARVTDGIYEGIAIGGDVFPGSTLSDHILRFNNIPQVKMMVVLGELGGRDEYSLVEALKQGKVNKPVVAWVSGTCARLFKSEVQFGHAGAKSGGEMESAQAKNQALREAGAVVPTSYEALEATIKETFEQLVEEGKITPVKEVKPPQIPEDLNSAIKSGKVRAPTHIISTISDDRGEEPCYAGVPMSSIVEQGLGVGDVISLLWFKRSLPRYCTKFIEICIMLCADHGPCVSGAHNTIVTARAGKDLVSSLVSGLLTIGPRFGGAIDDAARYFKDAYDRGLTPYEFVESMKKKGIRVPGIGHRIKRGDNRDKRVELLQLFARTNFPSVKYMEYAVQVETYTLSKANNLVLNVDGAIGSLFLDLLAGSGMFTKQEIDEIVEIGYLNGLFVLARSIGLIGHTFDQKRLKQPLYRHPWEDVLYTK
>GhACLB-2D
MATGQLFSRTTQALFYNYKQLPIQRMLDFDFLCGRDTPSVAGIINPGAEGFQKLFFGQEEIAIPVHSTIEAACAAHPTADVFINFASYRSAAASSMSALKQPTIRVVAIIAEGVPESDTKQLIAYARSNNKVVIGPATVGGIQAGAFKIGDTAGTIDNIVHCKLYRPGSVGFVSKSGGMSNEMYNTIARVTDGIYEGIAIGGDVFPGSTLSDHILRFNNIPQVKMMVVLGELGGRDEYSLVEALKQGKVNKPVVAWVSGTCARLFKSEVQFGHAGAKSGGEMESAQGKNQALREAGAVVPTSYEALEATIKETFEKLVEEGKITPVKEVKPPQIPEDLNSAIKSGKVRAPTHIISTISDDRGEEPCYAGVPMSSIVEQGLGVGDVISLLWFKRSLPRYCTKFIEICIMLCADHGPCVSGAHNTIVTARAGKDLVSSLVSGLLTIGPRFGGAIDDAARYFKDAYDRGLTPYEFVEGMKKKGIRVPGIGHRIKRGDNRDKRVELLQLFARTNFPSVKYMEYAVQVETYTLSKANNLVLNVDGAIGSLFLDLLAGSGMFTKQEIDEIVEIGYLNGLFVLARSIGLIGHTFDQKRLKQPLYRHPWEDVLYTK
>AcoACLB-1
MATGQLFSRNTQALFYNYKQLPIQRMLDFDFLCGRETPSVAGIINPGSEGFQKLFFGQEEIAIPVHSAIEAACSAHPTADVFINFASFRSAAASSMAALKQPTIRVVAIIAEGVPESDTKQLIAYARANNKVIIGPATVGGIQAGAFKIGDTAGTIDNIISCKLYRPGSVGFVSKSGGMSNELYNTIARVTDGIYEGIAIGGDVFPGSTLSDHVLRFNNIPQVKMMVVLGELGGRDEYSLVEALKEGKVHKPVVAWVSGTCARLFKSEVQFGHAGAKSGGEMESAQAKNEALREAGAVVPTSYEALEAAIKETFEKLAEEGKITPVPEVTPPQIPEDLKTAIKSGKVRAPTHIISTISDDRGEEPCYAGVPMSTIIERGYGVGDVISLLWFKRSLPRYCTQFIEICIMLCADHGPCVSGAHNSIVTARAGKDLVSSLVSGLLTIGPRFGGAIDDAARYFKDAYDRGLTPYEFVEGMKKKGIRVPGIGHRIKSRDNRDKRVQLLQQYAHTHFPSVKYMEYAVKVETYTLSKANNLVLNVDGAIGSLFLDLLAGSGMFTKQEIDEIVEIGYLNGLFVLARSIGLIGHTFDQKRLKQPLYRHPWEDVLYTK
>AcoACLB-2
MATGQLFSRSTQSLFYNYKQLPIQRMLDFDFLCGRETPSIAGIINPGSEGFQKLFFGQEEIAIPVHSSIEAACSAHPTADVFINFASFRSAAASSMSALKQPTIRVVAIIAEGVPESDAKQLIAYARANNKVIIGPATVGGIQAGAFKIGDTAGTLDNIIHCKLYRPGSIGFVSKSGGMSNELYNTIARVTDGIYEGIAIGGDVFPGSTLSDHVLRFNNIPQVKMMVVLGELGGRDEYSLVEALKEGKVHKPVVAWVSGTCARLFKSEVQFGHAGAKSGGELESAQAKNQALREAGAVVPTSYEDLESAIKETFEKLIEEGKITPVSEVTPPQIPEDLNIAIKSGKVRAPTHIICTISDERGEEPSYAGVPMSTIVEEGYGVGDVLSLLWFKRSLPRYCTQFIEICIMLCADHGPCVSGAHNTIVTARAGKDLISSLVSGLLTIGPRFGGAIDDAARYFKDAYDRGLTPYEFVEGMKKKGIRVPGIGHRIKSRDNRDKRVQLLQKYAHTHFPSVKYMEYAVTVETYTLSKANNLVLNVDGAIGSLFLDLLAGSGMFSKQEIDEIVEIGYLNGLFVLARSIGLIGHTFDQKRLKQPLYRHPWEDVLYTK
>AtACLB-1
MATGQLFSRNTQALFYNYKQLPIQRMLDFDFLCGRETPSVAGIINPGSEGFQKLFFGQEEIAIPVHAAIEAACAAHPTADVFINFASFRSAAASSMAALKQPTIKVVAIIAEGVPESDTKQLIAYARANNKVIIGPATVGGVQAGAFKIGDTAGTIDNIIQCKLYRPGSVGFVSKSGGMSNEMYNTIARVTDGIYEGIAIGGDVFPGSTLSDHILRFNNIPQIKMVVVLGELGGRDEYSLVEAMKQGKVTKPVVAWVSGTCARLFKSEVQFGHAGAKSGGEMESAQAKNQALQDAGATVPTSFEALEVAIKETFDKLVEEGKVSPIKEVTPPQIPEDLSSAIKSGKVRAPTHIISTISDDRGEEPCYAGVPMSSIIEQGYGVGDVISLLWFKRSLPRYCTKFIEICIMLCADHGPCVSGAHNTIVTARAGKDLVSSLVSGLLTIGPRFGGAIDDAARYFKDACDRNLTPYEFVEGMKKKGIRVPGIGHRIKSRDNRDKRVELLQKFARSNFPAVKYMEYAVQVETYTLSKANNLVLNVDGAIGSLFLDLLAGSGMFTKQEIDEIVQIGYLNGLFVLARSIGLIGHTFDQKRLKQPLYRHPWEDVLYTK
>AtACLB-2
MATGQLFSRTTQALFYNYKQLPVQRMLDFDFLCGRETPSVAGIINPGSEGFQKLFFGQEEIAIPVHAAIEAACAAHPTADVFINFASFRSAAASSMAALKQPTIKVVAIIAEGVPESDTKQLIAYARANNKVVIGPATVGGIQAGAFKIGDTAGTIDNIIQCKLYRPGSVGFVSKSGGMSNEMYNTVARVTDGIYEGIAIGGDVFPGSTLSDHILRFNNIPQIKMMVVLGELGGRDEYSLVEALKEGKVNKPVVAWVSGTCARLFKSEVQFGHAGAKSGGEMESAQAKNQALIDAGAIVPTSFEALESAIKETFEKLVEEGKVSPIKEVIPPQIPEDLNSAIKSGKVRAPTHIISTISDDRGEEPCYAGVPMSSIIEQGYGVGDVISLLWFKRSLPRYCTKFIEICIMLCADHGPCVSGAHNTIVTARAGKDLVSSLVSGLLTIGPRFGGAIDDAARYFKDACDRNLTPYEFVEGMKKKGIRVPGIGHRIKSRDNRDKRVELLQKFARSNFPSVKYMEYAVTVETYTLSKANNLVLNVDGAIGSLFLDLLAGSGMFTKQEIDEIVQIGYLNGLFVLARSIGLIGHTFDQKRLKQPLYRHPWEDVLYTK
>AtrACLB-2
MATGQLFSKNTQALFYNYKQLPIQRMLDFDFLCGRDTPSVAGIINPGAEGFQKLFFGQEEIAIPVHSSIEAACSAHPTADVFINFASFRSSAASSMAALKQPTIRVVAIIAEGVPEADSKQLIAYSRANNKVVIGPATVGGIQAGAFKIGDTAGTIDNIIQCKLYRPGSVGFVSKSGGMSNELYNTIARVTDGIYEGIAIGGDVFPGSTLSDHVLRFNNIPQVKMMVVLGELGGRDEYSLVEALKQGRVHKPVVAWVSGTCARLFKSEVQFGHAGAKSGGELESAQGKNQALREAGAIVPTSYEAFESVIKETFYKLVEEGKVSPVKEVKPPPIPEDLNSAIKSGKVRAPTHIISTISDDRGDEPCYGGVPMSTIVEKGYGVGDVISLLWFKRSLPRYCTQFIEICIMLCADHGPCVSGAHNTIVTARAGKDLVSSLVSGLLTIGPRFGGAIDDAARYFKDAYDRGLSPYEFVESMKKKGIRVPGIGHRIKRGDNKDKRVELLQEYARTHFPSVKYMEYAVQVETYTLSKANNLVLNVDGAIGSLFLDLLASSGMFTKQEIDEIIEIGYLNGLFVLARSIGLIGHTFDQKRLKQPLYRHPWEDVLYTK
>BdiACLB-1
MATGQIFSKTTQALFYNYKQLPIQRMLDFDFLCGRETPSVAGIINPGSDGFQKLFFGQEEIAIPVHPTIEAACNAHPTADVFINFASFRSAAASSMSALKQPTIRVVAIIAEGVPESDAKQLISYARANNKVIIGPATVGGVQAGAFKIGDTAGTIDNIIQCKLYRPGSVGFVSKSGGMSNELYSTIARVTDGIYEGIAIGGDVFPGSTLSDHILRFNNIPQVKMMVVLGELGGSDEYSLVEALKQGKVQKPVVAWVSGTCARLFKSEVQFGHAGAKSGGELESAQAKNQALRDAGAVVPTSFEALESVIKETFDKLVEAGNIPPVAEITPPPIPEDLKTAIKSGKVRAPTHIISTISDDRGEEPCYAGVPMSTIIERGYGVGDVISLLWFKRSLPRYCTQFIEICIMLCADHGPCVSGAHNSIVTARAGKDLVSSLVSGLLTIGPRFGGAIDDAARYFKDAYDRGLTPYEFVEGMKKKGIRVPGIGHRIKSRDNRDKRVQLLQKYAHTNFPSVKYMEYAVQVETYTLSKANNLVMNVDGAIGSLFLDLLSGSGMFSKQEIDEIIEIGYLNGLFVLARSIGLIGHTFDQKRLKQPLYRHPWEDVLYTK
>MacACLB-1
MVVHLPPHHLKSAELSHRNAPHHTGRSPPLLIAGLPSRLIEFPVLHFHDMATGQLFSQKTQALFYNYKQLPIQRMLDFDFLCGRETPSVAGIVNPGSEGFQKLFFGQEEIAIPVHSSIETACTTHPTADVFINFASFRSAAASSMAALNQPTIRVVAIIAEGVPESDTKELIAYARANNKVVIGPATVGGIQAGAFRIGDTAGTLDNIIKCKLYRPGSVGFVSKSGGMSNELYNTIARVTDGIYEGIAIGGDVFPGSTLSDHVLRFNNIPQVKMMVVLGELGGRDEYSLVDALKEGKVQKPVIAWVSGTCARLFKSEVQFGHAGAKSGGELESAQAKNQALREAGAVVPSSYEAFENAIKETFEKLVEGGKIPPVSEVKPPQIPEDLKTAIKSGKVRAPTHIISTISDDRGEEPCYAGVPMSTIIERGYGVGDVISLLWFKRSLPRYCTQFIEICIMLCADHGPCVSGAHNTIVTARAGKDLVSSLVSGLLTIGPRFGGAIDDAARYFKDAYDKGLAPYEFVESMKKKGIRVPGIGHRIKSRDNRDKRVQLLQQYAHTHFPSVKYMEYAVKVETYTLSKANNLVLNVDGAIGSLFLDLLAGSGMFSKQEIDEIVEIGYLNGLFVLARSVGLIGHTFDQKRLKQPLYRHPWEDVLYAK
>MacACLB-2
MATGQIFSRNTQALFYNYKQLPIQRMLDFDFLCGRETPSVAGIINPGSEGFQKLFFGQEEIAIPVHSMIEAACAAHPTADVFINFASFRSAAASSMSALMQPTIRVVAIIAEGVPESDTKQLIAFARANNKVLIGPATVGGIQAGAFKIGDTAGTIDNIIQCRLYRHGSVGFVSKSGGMSNELYNTIARVTDGIYEGIAIGGDVFPGSTLSDHVLRFNNIPQVKMMVVLGELGGRDEYSLVEALKEGKVHKPVVAWVSGTCARLFKSEVQFGHAGAKSGGELESAQAKNQALKEAGAVVPTSYEAFETAIKETFEKLVEEGKIAPVSEVKPPQIPEDLKSAIKSGKVRAPTHIISTISDDRGEEPCYAGVPMSTIIQHGYGVGDVISLLWFKRSLPRYCTQFIEICIMLCADHGPCVSGAHNTIVTARAGKDLVSSLVSGLLTIGPRFGGAIDDAARYFKDACDKGLTPYEFVEGMKKKGIRVPGIGHRIKSRDNRDKRVQLLQQYAHTHFPSVKYMEYAVQVETYTLSKANNLVLNVDGAIGSLFLDLLAGSGMFSKQEIDEIVEIGYLNGLFVLARSIGLIGHTFDQKRLKQPLYRHPWEDVLYTK
>MacACLB-3
MATGQIFSRNTQALFYNYKQLPIQRMLDFDFLCGRETPSVAGIINPGSEGFQKLFFGQEEIAIPVHSMIEAACSAHPTADVFINFASFRSAAASSMSALKQPTIRVVAIIAEGVPESDTKQLIAYARANNKVLIGPATVGGIQAGAFKIGDTAGTIDNIIQCKLYRPGSVGFVSKSGGMSNELYNTIARVTDGIYEGIAIGGDVFPGSTLSDHVLRFNNIPQVKMMVVLGELGGRDEYSLVEALKEGKVHKPVVAWVSGTCARLFKSEVQFGHAGAKSGGELESAQAKNQALREAGAVVPTSYEAFETAIKETFEKLVEEGKIAPVPEVEPPQIPEDLKSAIKSGKVRAPTHIISTISDDRGDEPCYAGVPMSTIIQRGYGVGDVISLLWFKRSLPRYCTQFIEICVMLCADHGPCVSGAHNTIVTARAGKDLVSSLVSGLLTIGPRFGGAIDDAARYFKDACDRGLTPYEFVEGMKKKGIRVPGIGHRIKSRDNRDKRVELLQQYAHTHFPSVKYMGYAVQVEAYTLSKANNLVLNVDGAIGSLFLDLLAGSGMFSKQEIDEIVEIGYLNGLFVLARSIGLIGHTFDQKRLKQPLYRHPWEDVLYTK
>OsACLB-1
MATGQIFSKTTQALFYNYKQLPIQRMLDFDFLCGRETPSVAGIINPGSDGFQKLFFGQEEIAIPVHPTIEAACNAHPTADVFINFASFRSAAASSMSALKQPTIRVVAIIAEGVPESDTKQLISYARANNKVIIGPATVGGIQAGAFKIGDTAGTIDNIIQCKLYRPGSVGFVSKSGGMSNEMYNTIARVTDGIYEGIAIGGDVFPGSTLSDHILRFNNIPQVKMMVVLGELGGKDEYSLVEALKQGKVQKPVVAWVSGTCARLFKSEVQFGHAGAKSGGELESAQAKNQALKDAGAVVPTSYEALETAIKETFEKLVEDGKISPVTEITPPPIPEDLKTAIKSGKVRAPTHIISTISDDRGEEPCYAGVPMSTIIEQGYGVGDVISLLWFKRSLPRYCTQFIEMCIMLCADHGPCVSGAHNSIVTARAGKDLVSSLVSGLLTIGPRFGGAIDDAARYFKDAYDRNLTPYEFVEGMKKKGIRVPGIGHRIKSRDNRDKRVQLLQKYAHTHFPSVKYMEYAVQVETYTLSKANNLVLNVDGAIGSLFLDLLSGSGMFSKQEIDEIVEIGYLNGLFVLARSIGLIGHTFDQKRLKQPLYRHPWEDVLYTK
>PhaACLB-1
MATGQLFSKTTQALFYNYKQLPIQRMLDFDFLCGRETPSVAGIINPGSDGFQKLFFGQEEIAIPVHPTIEAACNAHPTADVFINFASFRSAAASSMSALKQPTIRVVAIIAEGVPESDAKQLISYARANNKVIIGPATVGGIQAGAFKIGDTAGTIDNIIQCKLYRPGSVGFVSKSGGMSNEMYNTIARVTDGIYEGIAIGGDVFPGSTLSDHILRFNNIPQVKMMVVLGELGGKDEYSLVEALKQGKVQKPVVAWVSGTCARLFKSEVQFGHAGAKSGGELESAQAKNQALREAGAIVPTSYEALESAIKETFDKLAEEGKISPVAEITPPPIPEDLKTAIKSGKVRAPTHIISTISDDRGEEPCYAGVPMSTIIEQGYGVGDVISLLWFKRSLPRYCTQFIEICIMLCADHGPCVSGAHNSIVTARAGKDLVSSLVSGLLTIGPRFGGAIDDAARYFKDACDRCLTPYEFVEGMKKKGIRVPGIGHRIKSRDNRDKRVQLLQKYAHTHFPSVKYMEYAVQVETYTLSKANNLVLNVDGAIGSLFLDLLSGSGMFTKQEIDEIVEIGYLNGLFVLARSIGLIGHTFDQKRLKQPLYRHPWEDVLYTK
>PpaACLB-1
MATGQLFSRTTQALFYNYKPSPVQRMLDFDFLCGRETPSVAGVINPGSDGFQKLFFGQEEIAVPVHGSIPSACKIHPTADVFINFASFRSAYASSMEALKQPTIRVVAIIAEGVPEADAKRLIAFARANNKVVIGPATVGGIQAGAFKIGDTAGTLDNIIHCKLYRPGSVGFVSKSGGMSNEMYNVLARVTDGLYEGIAIGGDVYPGSTLSDHVLRFNNIPQIKMIVVLGELGGRDEYSLVDALKEGKVGKPVVAWVSGTCARLFKSEVQFGHAGAKSGGDEESAQAKNKALADAGAIVPTSFEGLEATVKATYDSLVDKKVIIPVKDFVPPTVPEDLNSAIKSGKVRAPTHIVSTICDDRGEEPTYAGVPMSTIIEKDYGVGDVISLLWFKRSLPRYCTKFIEMCVMLCADHGPAVSGAHNTIVTARAGKDLVSSLVSGLLTIGPRFGGAIDDAARYFKEAHDKGLTPYDFVESMKKKGIRVPGIGHRIKSRDNRDKRVELLQKYARTQFPNVKYMEYAVTVETYTLSKANNLVLNVDGCIGSLFLDLLSSCAMFTPQEIDEIIEIGYLNGLFVLARSIGLIGHTFDQKRLKQPLYRHPWEDVLYTKYT
>PpaACLB-2
MATGQLFSRTTQALFYNYKQSPVQRMLDFDFLCGRETPSVAGVINPGSDGFQKLFFGQEEIAVPVHGSIPSACKVHPTADVFINFASFRSAYASSMEALKQSTIRVVAIIAEGVPEADAKRLIAYARANNKVVIGPATVGGIQAGAFKIGDTAGTLDNIIHCKLYRPGSVGFVSKSGGMSNEMYNVLARVTDGLYEGIAIGGDVYPGSTLSDHVLRFNNIPQIKMIVVLGELGGKDEYSLVDALKEKKVSKPVVAWVSGTCARLFKSEVQFGHAGAKSGGDEESAQAKNKALADAGAIVPTSFEGLEAVVKATYDSMVEKSVIIPVKDFIPPTVPEDLNAAIKSGKVRAPTHIVSTICDDRGEEPTYAGVAMSTIIEKDYCVGDVISLLWFRRSLPRYCTKFIEMCIMLCADHGPAVSGAHNTIVTARAGKDLVSSLVSGLLTIGPRFGGAIDDAARYFREAHDNGLSPYAFVESMKKKGIRVPGIGHRIKSRDNRDKRVELLQKYARTQFPNVKYMEYAVTVESYTLTKANNLVLNVDGCIGALFLDLLSSCAMFSKQEIDEIIQIGYLNGLFVLARSIGLIGHTFDQKRLKQPLYRHPWEDVLYTKYT
>PviACLB-1
MATGQLFSKTTQALFYNYKQLPIQRMLDFDFLCGRETPSVAGIINPGSDGFQKLFFGQEEIAIPVHPTIEAACNAHPTADVFINFASFRSAAASSMSALKQPTIRVVAIIAEGVPESDAKQLISYARANNKVIIGPATVGGIQAGAFKIGDTAGTIDNIIQCKLYRPGSVGFVSKSGGMSNELYNTIARVTDGIYEGIAIGGDVFPGSTLSDHILRFNNIPQVKMMVVLGELGGKDEYSLVEALKQGKVQKPVVAWVSGTCARLFKSEVQFGHAGAKSGGELESAQAKNQALREAGAIVPTSYEALESAIKETFDKLAEEGKISPVTEITPPPIPEDLKTAIKSGKVRAPTHIISTISDDRGEEPCYAGVPMSTIIEQGYGVGDVISLLWFKRSLPRYCTQFIEICIMLCADHGPCVSGAHNSIVTARAGKDLVSSLVSGLLTIGPRFGGAIDDAARYFKDAYDRGLTPYEFVEGMKKKGIRVPGIGHRIKSRDNRDKRVQLLQKYAHTHFPSVKYMEYAVQVETYTLSKANNLVLNVDGAIGSLFLDLLSGSGMFTKQEIDEIVEIGYLNGLFVLARSIGLIGHTFDQKRLKQPLYRHPWEDVLYTK
>PviACLB-2
MATGQLFSKTTQALFYNYKQLPIQRMLDFDFLCGRETPSVAGIINPGSDGFQKLFFGQEEIAIPVHPTIEAACNAHPTADVFINFASFRSAAASSMSALKQPTIRVVAIIAEGVPESDAKQLISYARANNKVIIGPATVGGIQAGAFKIGDTAGTIDNIIQCKLYRPGSVGFVSKSGGMSNELYNTIARVTDGIYEGIAIGGDVFPGSTLSDHILRFNNIPQVKMMVVLGELGGKDEYSLVEALKQGKVQKPVVAWVSGTCARLFKSEVQFGHAGAKSGGELESAQAKNQALREAGAIVPTSYEALESAIKETFDKLAEEGKISPVTEITPPPIPEDLKTAIKSGKVRAPTHIISTISDDRGEEPCYAGVPMSTIIEQGYGVGDVISLLWFKRSLPRYCTQFIEICIMLCADHGPCVSGAHNSIVTARAGKDLVSSLVSGLLTIGPRFGGAIDDAARYFKDAYDRGLTPYEFVEGMKKKGIRVPGIGHRIKSRDNRDKRVQLLQKYAHTHFPSVKYMEYAVQVETYTLSKANNLVMNVDGAIGSLFLDLLSGSGMFTKQEIDEIVEIGYLNGLFVLARSIGLIGHTFDQKRLKQPLYRHPWEDVLYTK
>SbiACLB-1
MATGQLFSKTTQALFYNYKQLPIQRMLDFDFLCGRETPSVAGIINPGSDGFQKLFFGQEEIAIPVHPTIEAACNAHPTADVFINFASFRSAAASSMSALKQPTIRVVAIIAEGVPESDAKQLISYARANNKVIIGPATVGGIQAGAFKIGDTAGTIDNIIQCKLYRPGSVGFVSKSGGMSNEMYNTIARVTDGIYEGIAIGGDVFPGSTLSDHILRFNNIPQVKMMVVLGELGGKDEYSLVEALKQGKVQKPVVAWVSGTCARLFKSEVQFGHAGAKSGGELESAQAKNQALREAGAIVPTSYEALESAIKEAFDKLVEEGKISPVTEITPPPIPEDLKTAIKSGKVRAPTHIISTISDDRGEEPCYAGVPMSTIIEQGYGVGDVISLLWFKRSLPRYCTQFIEICIMLCADHGPCVSGAHNSIVTARAGKDLVSSLVSGLLTIGPRFGGAIDDAARYFKDACDRNLTPYEFVEGMKKKGIRVPGIGHRIKSRDNRDKRVQLLQKYAHTHFPSVKYMEYAVQVETYTLSKANNLVLNVDGAIGSLFLDLLSGSGMFTKQEIDEIVEIGYLNGLFVLARSIGLIGHTFDQKRLKQPLYRHPWEDVLYTK
>SitACLB-1
MATGQLFSKTTQALFYNYKQLPIQRMLDFDFLCGRETPSVAGIINPGSDGFQKLFFGQEEIAIPVHPTVEAACNAHPTADVFINFASFRSAAASSMSALKQPTIRVVAIIAEGVPESDAKQLISFARANNKVIIGPATVGGIQAGAFKIGDTAGTIDNIIQCKLYRPGSVGFVSKSGGMSNEMYNTIARVTDGIYEGIAIGGDVFPGSTLSDHILRFNNIPQVKMMVVLGELGGKDEYSLVEALKQGKVQKPVVAWVSGTCARLFKSEVQFGHAGAKSGGELESAQAKNEALREAGAIVPTSYEALESAIKETFEKLVEDGKISPVAEITPPPIPEDLKTAIKSGKVRAPTHIISTISDDRGEEPCYAGVPMSTIIEQGYGVGDVISLLWFKRSLPRYCTQFIEICIMLCADHGPCVSGAHNSIVTARAGKDLVSSLVSGLLTIGPRFGGAIDDAARYFKDACDRGLTPYEFVEGMKKKGIRVPGIGHRIKSRDNRDKRVQLLQKYAHTHFPSVKYMEYAVQVETYTLSKANNLVMNVDGAIGSLFLDLLSGSGMFTKQEIDEIVEIGYLNGLFVLARSIGLIGHTFDQKRLKQPLYRHPWEDVLYTK
>SmoACLB-1
MATGQLFSRTTQALFYNYKQSPVQRMLDYDFLCGREIPSVAGIVNPGSDGFQKLFFGQEEIAVPVYGSFLVLSSSVQAACRAHPVADVFINFASFRSAFQSSMDALKQSTIRVIVIIAEGVPEADTKKLIAFAALNHKVVIGPATVGGIQAGAFKIGDTAGTLENIIQSKLYRPGSVGFVSKSGGMSNEMYNVIARVTDGLYEGIAIGGDVYPGSTLSDHVLRFNNIPQIKMIVVLGELGGRDEYSLVEALKQGKVTKPVVAWVSGTCAKLFKSEVQFGHAGAKSGGDMESAQGKNKALQEAGAIVPTSYEGLESAVKGVYDKLVSNQTIVPAPEPKPPTVPEDLHVAVKNGKVRAPTHIVSTICDDRGDEPTYAGVQISTIIEKDYGLGDVISLLWFKRSLPKYCTKFIEMCIILCADHGPCVSGAHNTIVTSRAGKDLVSSLVSGLLTIGPRFGGAIDDAARYFKDAYDKNLTPYDFVESMKKKGIRVPGIGHRIKRGDNRDKRVELLQHYGRTFFPSVKYMEYAVRVESYTLSKSNNLVLNVDGAIGSLFLDLLASCAMFSQQEIDEIVGIGYLNGLFVLARTIGLIGHTFDQKRLKQPLYRHPWEDVLYAK
>SmoACLB-2
MATGQLFSRSTQALFYNFKQSPIQRMLDFDFLCARELPSVAGIVNPGSDGFQKLFFGQEEIAVPVYGSVVAGCKAHPTADVFINFASFRSAFASSMEALKQPTIRVVAIIAEGVPEGDAKKLIAYARANNKVVIGPATVGGMQAGAFKIGDTAGTLDNIVSCKLYRPGSVGFVSKSGGMSNEMYNVLARATDGLYEGIAIGGDVFPGSTLSDHVLRFNNIPQIKLIVVLGELGGTDEYSLVEALQQGRVHKPVVAWVSGTCAKLFKSEVQFGHAGAKSGGDLESAQGKNKALKEAGAIVPTSFESLEAVIKDTFEKLVASGVIIPVADVTPPIVPEDLNIAVKNGKVRAPTHIVSTICDDRGEEPTYAGVPISNIIEKEFGVGDVISLLWFKKNLPRYATKFIEMCIILCADHGPCVSGAHNSIVTSRAGKDLVSCLVSGLLTIGPRFGGAIDDAARYFKDAYDRQLKPHEFVETMKKKGIRVPGIGHRIKSRDNRDKRVEFLQKYARLHFPSVKYMEYAVQVETYTLTKANNLVLNVDGAIGSLFLDLLVSCAMFNQQEIDDIVEIGYLNGLFVLARSIGLIGHTFDQKRLKQPLYRHPWEDVLYA
>SmoACLB-3
MATGQLFSRSTQALFYNFKQSPIQRMLDFDFLCARELPSVAGIVNPGSDGFQKLFFGQEEIAVPVYGSVVAGCKAHPTADVFINFASFRSAFASSMEALKQPTIRVVAIIAEGVPEGDAKKLIAYARANNKVVIGPATVGGMQAGAFKIGDTAGTLDNIVSCKLYRPGSVGFVSKSGGMSNEMYNVLARATDGLYEGIAIGGDVFPGSTLSDHVLRFNNIPQIKLIVVLGELGGTDEYSLVEALQQGRVHKPVVAWVSGTCAKLFKSEVQFGHAGAKSGGDLESAQGKNKALKEAGAIVPTSFESLEAVIKDTFEKLVASGVIIPVVDVTPPIVPEDLNIAVKNGKVRAPTHIVSTICDDRGEEPTYAGVPISNIIEKEFGVGDVISLLWFKKNLPRYATKFIEMCIILCADHGPCVSGAHNSIVTSRAGKDLVSCLVSGLLTIGPRFGGAIDDAARYFKDAYDRQLNPHEFVETMKKKGIRVPGIGHRIKSRDNRDKRVEFLQKYARLHFPSVKYMEYAVQVETYTLTKANNLVLNVDGAIGSLFLDLLVSCAMFNQQEIDDIVEIGYLNGLFVLARSIGLIGHTFDQKRLKQPLYRHPWEDVLYA
>SmoACLB-4
MATGQLFSRTTQALFYNYKQSPVQRMLDYDFLCGREIPSVAGIVNPGSDGFQKLFFGQEEIAVPVYGSVQAACRAHPVADVFINFASFRSAFQSSMDALKQSTIRVIVIIAEGVPEADTKKLIAFAALNHKVVIGPATVGGIQAGAFKIGDTAGTLENIIQSKLYRPGSVGFVSKSGGMSNEMYNVIARVTDGLYEGIAIGGDVYPGSTLSDHVLRFNNIPQIKMIVVLGELGGRDEYSLVEALKQGKVTKPVVAWVSGTCAKLFKSEVQFGHAGAKSGGDMESAQGKNKALQEAGAIVPTSYEGLESAVKGVYDKLVSNQTIVPAPEPKPPTVPEDLHVAVKNGKVRAPTHIVSTICDDRGDEPTYAGVQISTIIEKDYGLGDVISLLWFKRSLPKYCTKFIEMCIILCADHGPCVSGAHNTIVTSRAGKDLVSSLVSGLLTIGPRFGGAIDDAARYFKDAYDKNLTPYDFVESMKKKGIRVPGIGHRIKRGDNRDKRVELLQHYGRTFFPSVKYMEYAVRVESYTLSKSNTLVLNVDGAIGSLFLDLLASCAMFSQQEIDEIVGIGYLNGLFVLARTIGLIGHTFDQKRLKQPLYRHPWEDVLYAK
>VviACLB-1
MATGQLFSRTTQALFYNYKQLPIQRMLDFDFLCGRETPSVAGIINPGSEGFQKLFFGQEEIAIPVHSSIEAASAAHPTADVFINFASFRSAAASSMAALKQPTIRVVAIIAEGVPEADTKQLIAYARSNNKVVIGPATVGGIQAGAFKIGDTAGTIDNIIQSKLYRPGSVGFVSKSGGMSNELYNTIARVTDGIYEGIAIGGDVFPGSTLSDHVLRFNNIPQVKMVVVLGELGGRDEYSLVEALKQGKINKPVVAWVSGTCARLFKSEVQFGHAGAKSGGEMESAQAKNQALSEAGAVVPTSYEAFETAIKETFEKLHEEGKITPVKEVAPPQIPEDLNTAIKSGKVRAPTHIISTISDDRGEEPCYAGVPMSSIVEQGYGVGDVISLLWFKRSLPRYCTHFIEICIMLCADHGPCVSGAHNTIVTARAGKDLVSSLVSGLLTIGPRFGGAIDDAARYFKDAYDRGLTAYEFVEDMKKKGIRVPGIGHRIKRGDNRDKRVELLQRFARTHFPSVKYMEYAVEVETYTLSKSNNLVLNVDGAIGSLFLDLLAGSGMFTKQEIDEIVQIGYLNGLFVLARSIGLIGHTFDQKRLKQPLYRHPWEDVLYTK
>ZmaACLB-1
MATGQLFSKTTQALFYNYKQLPIQRMLDFDFLCGRETPSVAGIINPGSDGFQKLFFGQEEIAIPVHPTVEAACSAHPTADVFINFASFRSAAASSMSALKQPTIRVVAIIAEGVPESDAKQLISYARANNKVIIGPATVGGIQAGAFKIGDTAGTIDNIIQCKLYRPGSVGFVSKSGGMSNEMYSTIARVTDGIYEGIAIGGDVFPGSTLSDHILRFNNIPQVKMMVVLGELGGKDEYSLVEALKQGKVEKPVVAWVSGTCARLFKSEVQFGHAGAKSGGELESAQAKNQALREAGAVVPTSYEALESAIKEVFDKLVEEGKISPVTEITPPPIPEDLKTAIKSGKVRAPTHIISTISDDRGDEPCYAGVPMSTIIEQGYGVGDVISLLWFKRSLPRYCTQFIEICIMLCADHGPCVSGAHNSIVTARAGKDLVSSLVSGLLTIGPRFGGAIDDAARYFKDACDRGLTPYEFVEGMKKKGIRVPGIGHRIKSRDNRDKRVQLLQKYAHTHFPSVKYMEYAVQVETYTLSKANNLVMNVDGAIGSLFLDLLSGSGMFTKQEIDEIVEIGYLNGLFVLARSIGLIGHTFDQKRLKQPLYRHPWEDVLYTK
>ZmaACLB-2
MATGQLFSKTTQALFYNYKQLPIQRMLDFDFLCGRETPSVAGIINPGSDGFQKLFFGQEEIAIPVHPTVEAACNAHPTADVFINFASFRSAAASSMSALKQPTIRVVAIIAEGVPESDAKQLISYARANNKVIIGPATVGGIQAGAFKIGDTAGTIDNIIQCKLYRPGSVGFVSKSGGMSNEMYSTIARVTDGIYEGIAIGGDVFPGSTLSDHILRFNNIPQVKMMVVLGELGGKDEYSLVEALKQGKVQKPVVAWVSGTCARLFKSEVQFGHAGAKSGGELESAQAKNQALKEAGAIVPTSYEALESAIKETFDKLFEEGKISPVTEITPPLIPEDLKTAIKSGKVRAPTHIISTISDDRGDEPCYAGVPMSTIIEQGYGVGDVISLLWFKRSLPRYCTQFIEICVMLCADHGPCVSGAHNSIVTARAGKDLVSSLVSGLLTIGPRFGGAIDDAARYFKDACDRSLTPYEFVEGMKKKGIRVPGIGHRIKSRDNRDKRVQLLQKYAHTHFPSVKYMEYAVQVETYTLSKANNLVMNVDGAIGSLFLDLLSGSGMFTKQEIDEIVEIGYLNGLFVLARSIGLIGHTFDQKRLKQPLYRHPWEDVLYTK
